# Supplementary material for: Types and characteristics of shared microbiota within families of ethnic minorities in Inner Mongolia
Source: Microbiol Spectr. 2026 Jan 28;14(3):e00706-25. doi: 10.1128/spectrum.00706-25 (PMC12955388; doi:10.1128/spectrum.00706-25)
Supplement: Supplemental tables — Tables S1 to S6. [file spectrum.00706-25-s0001.xlsx]

## Sheet: TABLE S1
TABLE S1 Basic information about the sample.
Sample	Subject Information						Illumina data
	Family	Family role	Ethnicity	Sex	Age	Region	Number of reads	Total bases (Gbp)
EWA8	F1	father	EWK	Male	old(32)	city	196013770	29.4
EWB8	F1	mother	EWK	Female	old(30)	city	104349254	15.65
EWC8	F1	child	EWK	Female	young(7)	city	159041544	23.86
EWA80	F2	father	DWR	Male	old(57)	city	40086888	6.01
EWB80	F2	mother	DWR	Female	old(51)	city	151982486	22.8
EWC80	F2	child	DWR	male	young(13)	city	165427452	24.81
EWA7	F3	father	DWR	Male	old(42)	city	179247054	26.89
EWB7	F3	mother	DWR	Female	old(42)	city	153750596	23.06
EWC7	F3	child	DWR	male	young(10)	city	150292162	22.54
EWA77	F4	father	DWR	Male	old(50)	city	41980386	6.3
EWB77	F4	mother	DWR	Female	old(50)	city	162212964	24.33
EWC77	F4	child	DWR	male	young(13)	city	148318010	22.25
EWA6	F5	father	DWR	Male	old(44)	city	165807718	24.87
EWB6	F5	mother	DWR	Female	old(38)	city	166214212	24.93
EWC6	F5	child	DWR	Female	young(11)	city	136919544	20.54
EWA56	F6	father	DWR	Male	old(41)	city	152929282	22.94
EWB56	F6	mother	DWR	Female	old(40)	city	157129812	23.57
EWC56	F6	child	DWR	male	young(1)	city	193915852	29.09
EWA20	F7	father	DWR	Male	old(43)	city	151678176	22.74
EWB20	F7	mother	DWR	Female	old(38)	city	167310830	25.1
EWC20	F7	child	DWR	Female	young(10)	city	157308930	23.6
EWA49	F8	father	MG	Male	old(47)	city	169714490	25.46
EWB49	F8	mother	MG	Female	old(45)	city	196687630	29.5
EWC49	F8	child	MG	male	young(13)	city	165216644	24.78
EWA18	F9	father	MG	Male	old(39)	city	157519308	23.63
EWB18	F9	mother	MG	Female	old(31)	city	176617316	26.49
EWC18	F9	child	MG	male	young(2)	city	41732004	6.26
EWA81	F10	father	MG	Male	old(39)	rural	164761154	24.71
EWB81	F10	mother	MG	Female	old(39)	rural	164036198	24.61
EWC81	F10	child	MG	male	young(7)	rural	133981170	20.09
EWA67	F11	father	MG	Male	old(41)	rural	152265050	22.84
EWB67	F11	mother	MG	Female	old(40)	rural	148374664	22.26
EWC67	F11	child	MG	male	young(7)	rural	158874670	23.83
EWA2	F12	father	EWK	Male	old(40)	rural	160179970	24.03
EWB2	F12	mother	EWK	Female	old(39)	rural	137416070	20.61
EWC2	F12	child	EWK	Female	young(9)	rural	46131948	6.92
EWA69	F13	father	MG	Male	old(32)	rural	138994444	20.85
EWB69	F13	mother	MG	Female	old(32)	rural	148169354	22.22
EWC69	F13	child	MG	Female	young(6)	rural	167427560	25.11
EWA78	F14	father	EWK	Male	old(33)	rural	142697280	21.4
EWB78	F14	mother	EWK	Female	old(30)	rural	198194142	29.72
EWC78	F14	child	EWK	Female	young(5)	rural	162859230	24.43
EWA10	F15	father	MG	Male	old(43)	city	49779768	7.47
EWB10	F15	mother	MG	Female	old(39)	city	150336770	22.54
EWA66	F16	father	EWK	Male	old(35)	rural	155681632	23.35
EWB66	F16	mother	EWK	Female	old(32)	rural	174952946	26.24
EWB1	F17	mother	DWR	Female	old(38)	city	185774702	27.87
EWC1	F17	child	DWR	Female	young(3)	city	171520314	25.73
EWB12	F18	mother	MG	Female	old(38)	city	37133102	5.57
EWC12	F18	child	MG	male	young(12)	city	176728330	26.51
EWB16	F19	mother	EWK	Female	old(40)	city	123426262	18.51
EWC16	F19	child	EWK	male	young(12)	city	157490606	23.62
EWB17	F20	mother	EWK	Female	old(30)	city	178822394	26.82
EWC17	F20	child	EWK	male	young(6)	city	159349438	23.9
EWB61	F21	mother	EWK	Female	old(44)	rural	182945836	27.44
EWC61	F21	child	EWK	Female	young(12)	rural	139385210	20.91
EWB62	F22	mother	MG	Female	old(31)	rural	150481794	22.57
EWC62	F22	child	MG	male	young(4)	rural	151167864	22.67
EWB9	F23	mother	EWK	Female	old(31)	city	47457232	7.12
EWC9	F23	child	EWK	male	young(3)	city	150250708	22.54
EWA84	F24	father	DWR	Male	old(38)	city	151422472	22.71
EWC84	F24	child	DWR	Female	young(5)	city	154331708	23.15
EWA76	F25	father	MG	Male	old(41)	city	155732384	23.36
EWC76	F25	child	MG	Female	young(10)	city	140721436	21.11

## Sheet: TABLE S2
TABLE S2 The information of species-level genomic bins (SGBs) assembled in this study.
ID	Sample	Total_number_contig	Average_length	N50	N90	max_length	GC_content	Depth	Completeness	Contamination	Number_genes_annotated _to_this_species	Taxonomy
EWB80.bin_15	EWB80	49	3714673	152077	36518	219996	46.36	1114.77	98.89	1.096	3169	Bacteroides stercoris
EWC80.bin_39	EWC80	143	2753786	29043	9818	97818	46.84	980.275	87.36	4.245	2278	Prevotella copri
EWB77.bin_13	EWB77	49	3975443	99885	42164	358215	42.2	918.829	96.24	0	3141	Bacteroides vulgatus
EWA8.bin_39	EWA8	16	1343433	148727	49619	360851	26.02	763.432	92	1.333	1376	Firmicutes bacterium CAG:321
EWC69.bin_10	EWC69	80	2544037	44675	15272	147774	49.9	743.506	96.66	0.864	2065	Prevotella stercorea
EWC81.bin_26	EWC81	40	2104832	106600	23171	338335	56.42	714.581	88.36	0	1995	Ruminococcaceae bacterium
EWB77.bin_18	EWB77	63	1988670	37994	15923	161632	57.75	673.288	95.13	0.68	1813	uncultured Faecalibacterium sp.
EWC69.bin_21	EWC69	135	3304975	37907	12113	149452	45.38	610.355	94.88	1.52	2712	Prevotella copri
EWA20.bin_42	EWA20	18	1267685	82478	32248	236049	27.14	571.861	82.18	1.685	1197	Mycoplasma sp. CAG:956
EWA76.bin_26	EWA76	46	2729180	110142	34129	218366	53.03	542.001	94.6	1.587	2173	Alistipes sp. CAG:514
EWA56.bin_10	EWA56	75	3000810	55534	22293	127438	52.44	535.521	96.79	0.377	2508	Prevotella sp. CAG:873
EWB9.bin_8	EWB9	68	4160789	86658	34054	377163	44.39	426.436	98.88	1.119	3520	Bacteroides plebeius
EWB17.bin_1	EWB17	49	2058929	79933	15949	178488	43.75	418.437	99.47	0	1934	Lactobacillus ruminis
EWC67.bin_11	EWC67	121	2461634	28634	11751	74228	45.04	404.742	91.97	0	1977	Prevotella sp. CAG:5226
EWB6.bin_7	EWB6	47	1802084	63091	18212	201631	48.98	366.994	97.84	0	1803	Azospirillum sp. CAG:239
EWA8.bin_16	EWA8	25	1835172	96726	35135	213399	49.38	351.855	95.69	0.806	1576	Clostridiales bacterium
EWB6.bin_34	EWB6	34	1042580	41472	14332	160034	24.15	335.939	92.45	1.284	1128	Mycoplasma sp. CAG:611
EWB62.bin_5	EWB62	9	1614810	240336	79383	457603	54.17	311.805	96.77	0.115	1425	Eggerthella sp. CAG:298
EWB67.bin_25	EWB67	60	1683879	37271	12837	197446	59.83	310.648	81.99	0.915	1517	Ruminococcaceae bacterium
EWB77.bin_16	EWB77	37	2229917	66374	31055	194188	58.4	303.647	98.02	1.02	2005	Faecalibacterium prausnitzii
EWC81.bin_37	EWC81	32	1984404	97299	30752	234347	58.82	293.686	89.39	1.342	1798	Firmicutes bacterium CAG:170
EWC67.bin_1	EWC67	63	4645475	113625	33610	335492	50.76	290.101	99.92	0.206	4366	Escherichia coli
EWB2.bin_2	EWB2	45	2411311	87370	26011	180355	38.56	258.025	97.91	0	2296	Enterococcus faecium
EWC17.bin_11	EWC17	19	2743508	197881	83194	602695	41.19	243.993	93.03	0	2265	Bacteroides sp. CAG:443
EWC1.bin_26	EWC1	37	4473918	137009	60274	531799	43.42	238.079	92.21	2.973	3666	Bacteroides fragilis
EWA2.bin_22	EWA2	36	2849436	109336	30289	337807	60.66	225.203	94.32	1.006	2597	Comamonas aquatica
EWA7.bin_53	EWA7	70	1821078	43860	12646	106338	61.43	211.863	84.22	3.02	1705	Oscillibacter sp.
EWB67.bin_35	EWB67	43	2053356	99443	28275	238984	60.56	211.011	88.62	4.697	2025	Firmicutes bacterium CAG:176_63_11
EWB1.bin_14	EWB1	39	2270263	77460	30054	269473	58.07	208.643	92.51	0	2065	Faecalibacterium prausnitzii
EWC12.bin_22	EWC12	51	2726947	70378	26020	200858	40.83	208.484	91.79	1.492	2222	Bacteroides coprocola CAG:162
EWB6.bin_31	EWB6	19	1214456	132802	54227	214194	25.2	196.311	92.41	1.123	1249	Mycoplasma sp. CAG:472
EWC17.bin_9	EWC17	16	2121405	230979	49760	626925	40.64	189.135	99.32	0.671	1965	Ruminococcus bromii
EWB16.bin_10	EWB16	60	2727827	64827	22947	165226	37.09	180.435	99.32	1.342	2605	Anaerostipes hadrus
EWB67.bin_31	EWB67	140	2626648	35492	8652	113610	58.27	178.447	85.19	2.852	2461	Firmicutes bacterium CAG:124
EWA20.bin_30	EWA20	47	1352782	58149	13194	166745	27.03	173.487	88	1.333	1401	Mycoplasma sp. CAG:877
EWB10.bin_4	EWB10	24	1983385	126435	40991	474434	63.09	168.982	97.46	0	1617	Bifidobacterium bifidum
EWA76.bin_4	EWA76	60	1984658	56987	13320	201890	33.8	168.87	97.98	0	1808	Eubacterium sp. CAG:581
EWC49.bin_21	EWC49	89	1933665	31447	10682	122798	48.89	166.848	89.71	0	1840	Dialister sp. CAG:357
EWC56.bin_21	EWC56	44	3231980	94194	36328	252627	42.96	165.918	95.16	0.603	2841	Roseburia intestinalis
EWB62.bin_6	EWB62	27	1880063	91703	41237	282518	60.51	162.358	100	0.806	1724	Coriobacteriia bacterium
EWA77.bin_3	EWA77	50	2765811	80394	31065	317529	43.41	157.039	99.22	0.584	2647	uncultured Ruminococcus sp.
EWA2.bin_2	EWA2	31	2144762	120140	30634	276208	58.96	153.084	98.61	0.17	1943	Faecalibacterium prausnitzii
EWB17.bin_21	EWB17	39	2502816	85188	34465	194374	49.71	146.752	90.81	0.199	2292	Megasphaera sp. AM44-1BH
EWC1.bin_1	EWC1	27	3667159	232421	83871	498705	48.36	145.057	99.25	0.185	2879	Paraprevotella clara CAG:116
EWC67.bin_7	EWC67	72	2234761	47720	13745	248132	51.91	143.998	100	0.92	1835	Dialister sp.
EWA56.bin_19	EWA56	49	2687192	68804	33488	178707	57.37	143.068	95.66	1.132	2173	Porphyromonadaceae bacterium
EWC81.bin_16	EWC81	17	1156681	120493	28860	196382	26.53	133.801	91.57	0	1241	Firmicutes bacterium CAG:460
EWB80.bin_2	EWB80	58	6337532	154586	55123	454736	41.67	132.537	99.29	0.107	4809	Bacteroides ovatus
EWB10.bin_29	EWB10	55	3882977	99938	36373	201217	49.91	132.166	88.3	1.637	3388	Lachnoclostridium sp. An169
EWA66.bin_10	EWA66	52	3204250	94110	31962	199291	45.46	131.398	96.28	0.675	2596	Prevotella copri
EWB6.bin_6	EWB6	37	1952669	89037	27908	191297	50.77	128.308	97.84	0	1863	Azospirillum sp. 51_20
EWA7.bin_10	EWA7	60	3022921	64822	29695	178052	46.03	125.407	95.67	0.373	2520	Bacteroides coprophilus
EWA84.bin_3	EWA84	15	2056024	349768	80876	412546	40.77	123.523	99.32	0	1917	Ruminococcus bromii
EWB8.bin_8	EWB8	103	2580197	37740	12749	193607	50.55	122.523	95.81	0.185	2006	Prevotella sp. MGM2
EWB62.bin_3	EWB62	7	1825121	294901	128265	470003	36.93	118.801	98.65	0	1679	Firmicutes bacterium CAG:341
EWB81.bin_3	EWB81	43	4653399	154675	65810	245398	44.96	117.886	99.03	0	3819	Parabacteroides distasonis
EWB10.bin_5	EWB10	16	1834842	265509	57106	397908	43.99	116.185	97.31	0	1669	Anaerotruncus sp. CAG:528
EWB81.bin_62	EWB81	23	1077468	69822	25815	163918	28.01	115.376	88.2	1.685	1122	Firmicutes bacterium
EWB6.bin_35	EWB6	17	1156581	98717	31666	190144	25.15	114.766	91.57	1.123	1197	Acholeplasma sp. CAG:878
EWC56.bin_14	EWC56	16	2144672	194463	74453	355059	60.14	114.602	94	0	1773	Bifidobacterium longum
EWA78.bin_17	EWA78	55	2264001	57841	23983	156841	57.18	113.83	93.73	0	2028	Clostridiales bacterium
EWA56.bin_16	EWA56	34	2561350	159070	32973	459567	51.84	113.3	96.41	1.069	2145	Muribaculaceae bacterium Isolate-037 (Harlan)
EWA76.bin_20	EWA76	7	1587312	321326	116624	480573	47.39	113.062	91.7	0.699	1411	Clostridiales bacterium
EWB61.bin_18	EWB61	82	2966942	58230	18869	131944	58.34	112.583	99.3	1.165	2525	Clostridiales bacterium
EWB1.bin_38	EWB1	52	3032871	89481	36155	193145	29.04	111.945	85.39	2.247	2796	Fusobacterium varium
EWA78.bin_29	EWA78	48	2109384	70378	21682	184279	57.56	111.501	93.12	0.805	2003	Oscillibacter sp. 57_20
EWB17.bin_15	EWB17	46	2347604	96154	27412	228660	54.2	109.408	96.25	0.625	2115	Sutterella sp. AM11-39
EWA76.bin_7	EWA76	17	1538055	144116	58382	325413	49.89	108.741	96.62	0	1407	Elusimicrobium sp. An273
EWB6.bin_28	EWB6	32	1987675	81847	32520	227597	50.94	107.506	92.84	0.964	1758	Clostridiales bacterium
EWC56.bin_2	EWC56	27	2463957	121077	43194	276289	38.91	107.235	99.36	0	2373	Lachnospiraceae bacterium AM25-39
EWA56.bin_8	EWA56	35	2749656	109142	40938	221279	52.12	102.49	97.54	0.377	2269	Porphyromonadaceae bacterium
EWC16.bin_4	EWC16	20	2916008	242191	58833	410783	43.13	101.97	98.59	0	2501	Coprococcus eutactus CAG:665
EWB56.bin_1	EWB56	34	2938490	118596	47631	274947	58.32	97.9911	99.85	0	2423	Alistipes finegoldii CAG:68
EWB20.bin_63	EWB20	177	3869504	35482	9586	106020	42.35	96.0476	82.02	3.238	3202	Bacteroides finegoldii
EWC12.bin_2	EWC12	43	2155601	98700	22355	171174	53.61	94.0575	98.2	0	1930	Megasphaera elsdenii
EWC2.bin_2	EWC2	29	4102702	236658	72965	534204	46.55	92.3235	97.39	0.136	3350	Bacteroides uniformis
EWC12.bin_4	EWC12	14	2101400	214762	89719	342503	46.11	92.2795	95.2	0	1952	Megasphaera sp. AM44-1BH
EWB69.bin_4	EWB69	52	1982496	59011	17204	164117	46.82	91.9976	99.18	0	1848	Lactobacillus mucosae
EWB69.bin_5	EWB69	18	1934583	217541	55173	339836	38.47	91.1515	98.65	0	1765	Eubacterium sp. CAG:251
EWB7.bin_4	EWB7	69	4227887	89605	34808	294499	42.82	88.917	98.92	0	3536	Butyricimonas faecalis
EWC7.bin_3	EWC7	9	1684236	311350	62386	578229	28.55	88.649	98.66	0.111	1497	Acholeplasmatales bacterium
EWB20.bin_25	EWB20	32	3129375	142126	52736	295751	47.72	86.777	93.94	1.301	2525	Bacteroides sp. OF04-15BH
EWA76.bin_6	EWA76	22	2390747	144823	57321	446506	49.85	86.1467	97.31	0	2153	Ruminococcus sp. CAG:579
EWA66.bin_11	EWA66	15	2120649	248193	67082	455553	51.68	84.1773	95.97	0.671	1991	Clostridium sp. CAG:169
EWB81.bin_2	EWB81	17	2559859	260932	66207	550783	41.24	83.3468	99.32	0	2208	uncultured Coprococcus sp.
EWC20.bin_28	EWC20	20	1849319	98146	50411	295288	49.26	83.2879	89.11	0	1503	Clostridiales bacterium
EWB49.bin_1	EWB49	17	3150554	298000	126060	359428	43.39	82.6743	99.62	0	2524	Bacteroides sp. CAG:20
EWA56.bin_15	EWA56	83	5116326	114271	34267	287866	40.34	81.6443	94.85	0.743	3847	Bacteroides nordii
EWB8.bin_7	EWB8	66	2763113	61537	22273	151027	51	80.8817	98.14	0.555	2203	Prevotella sp. CAG:520
EWB8.bin_19	EWB8	153	3011215	33481	9143	77176	46.53	77.2325	94.92	1.351	2567	Prevotella copri
EWA56.bin_36	EWA56	123	3357064	43657	13151	125868	44.22	76.9291	95.85	2.798	2861	Bacteroides plebeius
EWB69.bin_8	EWB69	152	2235052	21458	6534	76551	51.79	76.0955	95.54	0	1893	Dialister succinatiphilus
EWB6.bin_10	EWB6	25	2618388	151934	59902	326166	54.94	74.89	96.77	0	2539	Clostridia bacterium
EWB1.bin_4	EWB1	37	3004476	125874	37231	258432	58.69	74.3083	99.27	0.48	2500	Alistipes onderdonkii
EWA69.bin_14	EWA69	95	2246770	35531	12447	106926	33.64	73.8644	97.3	0.842	2240	Holdemanella biformis
EWA8.bin_9	EWA8	59	2195181	47448	21538	111817	52.74	71.7178	97.58	0	2112	Clostridium sp. CAG:226
EWA20.bin_2	EWA20	39	2146449	127046	25070	256491	46	69.6945	97.31	0	1887	Ruminococcus sp.
EWA69.bin_3	EWA69	25	2122435	181180	39016	295090	37.52	69.2702	98.65	0	2034	Butyrivibrio sp.
EWB1.bin_2	EWB1	81	2837968	54069	15679	277733	29.01	64.9931	99.05	0	2985	Coprobacillus sp. AM29-13
EWC69.bin_8	EWC69	56	2398001	52605	22486	215846	62.49	64.5933	96.27	0.621	2078	Sutterella wadsworthensis
EWC62.bin_41	EWC62	62	4571771	211541	31570	377101	41.48	64.0914	84.56	1.664	3583	Bacteroides salyersiae
EWB62.bin_13	EWB62	67	2308775	60091	15246	148319	29.81	61.7619	90.56	0	2353	Coprobacillus sp. 8_1_38FAA
EWC2.bin_5	EWC2	68	3245437	58310	25618	135100	41.41	61.5605	94.93	0	2840	Blautia obeum
EWB20.bin_32	EWB20	118	2717904	31345	11370	140175	46.73	60.5893	91.24	1.545	2522	Lachnospiraceae bacterium
EWA49.bin_3	EWA49	93	2150686	34982	10449	121362	33.85	60.3949	99.05	0	2148	Catenibacterium sp. CAG:290
EWB81.bin_16	EWB81	31	2203629	106786	35003	180522	56.7	60.3072	96.98	0.399	1862	Prevotella sp. CAG:873
EWB78.bin_16	EWB78	15	2009745	211609	72950	323043	61.41	58.7428	93.28	0.671	1851	Clostridiales bacterium
EWA66.bin_2	EWA66	45	2358488	83866	27107	183115	31.37	57.2477	100	0.632	2285	Megamonas funiformis
EWB66.bin_17	EWB66	26	2182831	99516	56102	232535	59.93	56.9974	93.54	0.806	1844	Collinsella aerofaciens
EWC20.bin_21	EWC20	26	1850325	98932	36069	185742	45.29	56.9863	92.17	0	1736	Eubacterium sp. CAG:841
EWA78.bin_9	EWA78	109	2409536	36409	9352	90738	51	56.3326	96.64	0	2066	Ruminococcus sp. OM06-36AC
EWC6.bin_26	EWC6	10	1665819	191350	88163	460357	47.13	55.5343	85.23	0	1486	Ruminococcus sp. CAG:403
EWA69.bin_1	EWA69	63	4015541	86484	32242	327330	43.33	55.3834	99.46	0	3414	Odoribacter splanchnicus
EWB81.bin_18	EWB81	41	1804308	72046	22971	145682	53.73	55.1232	99.19	1.075	1726	Clostridia bacterium
EWC20.bin_23	EWC20	53	2116222	46402	21366	153005	41.14	55.004	93	0.167	1923	Ruminococcus torques
EWA10.bin_4	EWA10	94	3726482	62331	20968	322552	44.3	54.9727	96.22	0	3670	Clostridium innocuum
EWC20.bin_25	EWC20	19	1408887	101283	33864	315712	42.76	53.5252	95.56	0.806	1212	Firmicutes bacterium CAG:552_39_19
EWA76.bin_10	EWA76	75	2541308	47163	16126	132693	53.4	53.1434	95.3	0.062	2301	Eubacterium sp. CAG:115
EWC9.bin_5	EWC9	19	2757038	207510	76719	419521	44.1	53.1254	98.65	0	2480	Lachnospiraceae bacterium
EWC62.bin_27	EWC62	39	1991936	76663	22330	240075	53.47	52.6084	90.93	0.776	1905	Firmicutes bacterium CAG:24053_14
EWC67.bin_8	EWC67	133	2143153	23121	7813	79335	34.12	52.4678	97.16	0.471	2149	Catenibacterium mitsuokai
EWC49.bin_5	EWC49	38	2004287	55751	30304	164950	58.74	52.1131	97.98	0	1935	Oscillibacter sp.
EWA49.bin_9	EWA49	100	5049435	96567	24790	278940	57.9	51.707	97.91	0.483	4705	Klebsiella pneumoniae
EWA56.bin_46	EWA56	78	2952610	59461	18430	263004	59.86	51.131	83.86	1.682	2281	Alistipes timonensis
EWC12.bin_10	EWC12	81	2362651	41453	14026	197522	62.03	50.6536	95.65	0.621	1939	Sutterella megalosphaeroides
EWB66.bin_2	EWB66	9	1973078	245099	117188	535094	53.24	50.3335	97.98	0	1790	Clostridiales bacterium
EWB69.bin_9	EWB69	10	1772509	225800	120860	407269	53.01	50.2287	99.19	0.806	1540	Eggerthella sp. CAG:209
EWB62.bin_14	EWB62	80	2676496	48283	15883	120046	37.99	49.9652	99.25	1.997	2492	Enterococcus durans
EWC16.bin_29	EWC16	60	6080585	154571	58227	531249	43.3	49.9449	88.65	0.634	4683	Bacteroides cellulosilyticus
EWA77.bin_4	EWA77	48	1822723	68990	15303	146707	46.78	49.204	95.69	0	1823	Azospirillum sp.
EWA69.bin_5	EWA69	42	2579142	96763	36130	235163	35.12	48.2975	98.11	0	2329	Eubacterium sp. AF15-50
EWB6.bin_48	EWB6	131	3232831	42945	11353	154760	58.19	47.6139	92.26	2.688	2799	Clostridiales bacterium
EWB66.bin_30	EWB66	184	1992066	16660	4808	65633	33.03	46.9488	80.32	0.707	1999	Holdemanella biformis
EWA69.bin_16	EWA69	70	2729162	45423	20680	184032	38.51	46.9405	95.74	0.671	2301	uncultured Eubacterium sp.
EWA84.bin_1	EWA84	18	2604430	214031	86875	488740	58.08	46.6361	100	0.077	2329	Mitsuokella multacida
EWC62.bin_11	EWC62	24	2613760	186909	64836	467363	41.33	46.5553	99.32	0.671	2287	Clostridium sp. AF15-41
EWC84.bin_6	EWC84	17	2375826	151495	86448	327534	52.33	46.3563	93.28	0	2085	Ruminococcus sp. OM06-36AC
EWB1.bin_1	EWB1	17	2887133	292845	125229	882061	50.55	46.2481	99.32	0	2535	uncultured Ruminococcus sp.
EWA20.bin_20	EWA20	50	2292242	72668	21626	179895	41.73	45.9401	92.39	0.671	2069	Clostridiales bacterium
EWC77.bin_6	EWC77	49	2270125	79211	20796	207300	60.65	45.8149	95.23	0	1971	Subdoligranulum sp. 60_17
EWA67.bin_14	EWA67	81	1827031	48530	8966	202586	46.02	45.6286	93.54	1.612	1613	Acidiphilium sp. CAG:727
EWC18.bin_1	EWC18	31	2478645	119691	42847	347492	43.2	45.5758	99.31	0	2262	uncultured Ruminococcus sp.
EWA8.bin_53	EWA8	23	1206032	88304	19280	284290	26.31	45.2308	91.57	2.247	1263	Clostridium sp. CAG:628
EWB2.bin_14	EWB2	42	2103534	61148	28033	126629	42.03	45.0113	89.14	0	1933	Dorea longicatena
EWA78.bin_6	EWA78	67	2270130	43802	19125	139619	57.13	44.8708	97.09	0	2091	Firmicutes bacterium CAG:110
EWA49.bin_24	EWA49	32	1801908	63221	35003	152252	58.35	44.659	92.8	1.342	1732	Oscillibacter sp. 57_20
EWB56.bin_8	EWB56	28	2178391	155658	39108	306807	59.85	44.5658	100	0.806	1868	Collinsella aerofaciens
EWB18.bin_4	EWB18	87	2324935	47910	12256	145554	34.96	44.4391	99.62	0.757	2349	Lactococcus lactis
EWB61.bin_12	EWB61	29	2994349	180767	48833	355442	41.79	44.4313	97.31	0.436	2471	Clostridiales bacterium
EWA20.bin_19	EWA20	9	1020115	163785	55220	262393	27.78	44.1395	89.33	0	1023	Clostridium sp. CAG:417
EWB61.bin_7	EWB61	91	3173919	44289	17296	206238	49.45	44.0196	97.63	0.308	2488	Prevotella sp. 885
EWB17.bin_3	EWB17	60	2411842	71226	17881	250595	41.95	43.8356	98.83	0	2096	uncultured Ruminococcus sp.
EWC78.bin_2	EWC78	10	1805636	333526	85848	636299	34.69	43.8131	99.22	0	1749	Lactobacillus gasseri
EWA76.bin_5	EWA76	14	2077245	190204	67906	466780	36.78	43.6355	99.32	0.335	1877	uncultured Ruminococcus sp.
EWA2.bin_5	EWA2	28	2352302	87141	48094	349403	42.69	43.3005	96.49	0	2162	uncultured Coprococcus sp.
EWC62.bin_29	EWC62	31	2256762	111875	38702	268306	56.28	42.6308	87.91	0.335	2154	Clostridiales bacterium
EWA2.bin_13	EWA2	31	2642479	126963	39766	209387	53.01	42.5809	93.03	0	2383	Clostridium sp. CAG:58
EWA56.bin_3	EWA56	63	2436119	49123	20782	133965	44.84	42.3547	97.54	0	2055	uncultured Ruminococcus sp.
EWA10.bin_1	EWA10	25	2758994	205807	59433	614253	37.62	42.2119	99.62	0	2611	Enterococcus faecalis
EWB78.bin_4	EWB78	24	2958599	315841	81965	586232	45.35	42.1763	98.83	0.877	2820	Sellimonas intestinalis
EWB69.bin_3	EWB69	26	1937823	102246	51578	248025	65.84	41.9531	99.19	0	1669	Coriobacteriia bacterium
EWA81.bin_2	EWA81	50	2371206	74555	24058	237766	57.34	41.6823	98.12	0	2063	Mesosutterella multiformis
EWC56.bin_3	EWC56	30	2624359	220312	50244	365456	33.16	41.5372	99.32	0	2296	Eubacterium sp. AF36-5BH
EWA10.bin_9	EWA10	71	3397389	73187	29472	301993	30.41	41.464	100	2.247	3266	Fusobacterium ulcerans
EWC61.bin_4	EWC61	29	2631010	110234	51361	309471	36.03	41.0808	96.3	0	2289	Clostridium sp. CAG:253
EWC76.bin_11	EWC76	18	2385589	236817	69813	682140	43.71	41.0159	99.98	1.497	2229	Phascolarctobacterium faecium
EWC7.bin_9	EWC7	86	2142760	45666	10555	156903	51.23	40.64	98.73	0.632	1865	Dialister succinatiphilus
EWB8.bin_6	EWB8	34	2460477	156278	44236	260780	50.1	40.4949	96.41	0	2090	Prevotella sp. CAG:279
EWA2.bin_9	EWA2	34	2150417	92257	38284	157279	59.8	40.2774	99.19	0.806	1842	Collinsella aerofaciens
EWB66.bin_1	EWB66	20	2803770	184940	64740	484183	44.24	40.1354	99.32	0	2408	Coprococcus sp. BIOML-A1
EWC16.bin_2	EWC16	27	2615210	172040	37944	617609	40.65	40.1256	98.65	0	2383	Lachnospiraceae bacterium
EWB78.bin_1	EWB78	24	2483126	180277	53933	483117	53.13	39.7305	98.65	0	2323	Ruminococcaceae bacterium
EWC18.bin_11	EWC18	48	2707836	81687	26595	403985	35.71	39.6059	97.35	0.671	2303	Eubacterium sp.
EWA76.bin_19	EWA76	30	2669733	129944	49273	314766	46.09	39.595	97.1	1.594	2491	Clostridium sp. CAG:510
EWB2.bin_35	EWB2	60	1905593	50461	13925	149529	60.4	39.2633	80.71	4.464	1763	Faecalibacterium prausnitzii
EWC7.bin_24	EWC7	9	1534598	372132	108965	573637	48.74	38.2484	93.95	0.806	1349	Subdoligranulum sp. CAG:314
EWC76.bin_3	EWC76	16	1667546	172802	62442	500613	30.37	37.851	98.5	0	1522	Clostridium sp. CAG:288
EWC7.bin_4	EWC7	65	3335554	75708	30227	226471	38.56	37.8291	99.62	0.377	2654	Coprobacter fastidiosus
EWB9.bin_6	EWB9	36	2675684	117369	39140	213988	45.01	37.8261	97.25	0.316	2360	uncultured Blautia sp.
EWC76.bin_23	EWC76	12	1894168	265172	68099	474080	42.29	37.7863	96.64	2.013	1711	Clostridiales bacterium 41_21_two_genomes
EWB2.bin_4	EWB2	10	1836036	353724	86974	669619	32.46	37.3737	95.81	0	1858	Lactobacillus salivarius
EWA2.bin_6	EWA2	58	5949379	163741	49922	318191	42.6	37.1969	96.43	0.134	4675	Bacteroides thetaiotaomicron
EWC62.bin_25	EWC62	77	2396117	44918	21558	139981	37.81	37.1215	96.64	1.342	2237	Eubacterium sp.
EWB17.bin_24	EWB17	32	2622097	164356	29186	487074	58.5	36.7369	96.33	1.38	2259	Desulfovibrio sp.
EWC56.bin_4	EWC56	52	4017856	114907	45437	274289	45.31	36.6377	98.84	0	3271	Parabacteroides merdae
EWB81.bin_28	EWB81	38	2676727	111957	36495	285162	40.98	36.4134	99.51	1.767	2486	Roseburia sp. AF02-12
EWA69.bin_8	EWA69	14	2260601	230328	120705	406567	51.28	36.2307	97.27	0	2095	Ruminococcaceae bacterium
EWA78.bin_1	EWA78	34	2695037	116518	33344	329045	41.54	36.073	99.51	0	2481	Eubacterium rectale
EWC8.bin_48	EWC8	43	4389918	144355	58453	243179	41.6	36.0265	80.68	1.315	3523	Bacteroides dorei
EWC16.bin_10	EWC16	58	3116215	71596	26522	227254	36.59	35.7571	96.64	0	2612	Clostridium sp. AM27-31LB
EWB77.bin_4	EWB77	25	2512086	133297	41025	302876	36.38	35.717	98.65	0	2293	Eubacterium sp. CAG:86
EWA20.bin_34	EWA20	15	1057095	89461	36040	325505	25.64	35.2018	84.26	1.123	1091	Clostridium sp. CAG:1193
EWC62.bin_23	EWC62	17	2026085	180330	62609	344608	41.79	35.1548	93.88	0.745	1899	Lachnospiraceae bacterium
EWA8.bin_8	EWA8	67	1895964	46803	12417	112097	50.69	35.0821	97.87	0	1636	Clostridiales Family XIII bacterium RF-744-FAT-WT-3
EWB7.bin_1	EWB7	59	2213327	68820	16672	136811	54.1	34.9684	100	0	1992	Megasphaera sp. NM10
EWA76.bin_52	EWA76	22	2002325	119648	43379	224965	62.04	34.7792	90.93	4.026	1862	Clostridiales bacterium
EWC56.bin_6	EWC56	53	2554234	78972	23238	245210	42.35	34.3097	97.98	0	2170	Lachnospiraceae bacterium
EWA69.bin_24	EWA69	39	2559352	78448	32746	229462	44.52	34.1308	95.65	1.449	2327	Lachnospiraceae bacterium
EWA7.bin_9	EWA7	27	1759142	108959	36096	284955	50.27	34.0049	94.01	0	1602	Acidaminococcus intestini
EWB10.bin_10	EWB10	38	1154267	51605	14832	135864	34.56	33.9901	96.87	0.781	1186	Lactobacillus sanfranciscensis
EWC9.bin_1	EWC9	24	2651120	197309	50215	398485	58.06	33.7394	100	0	2149	Alistipes sp. AF17-16
EWB20.bin_17	EWB20	42	2541848	83123	34258	259923	32.3	33.6427	91.27	0	2162	Eubacterium sp. CAG:38
EWB81.bin_1	EWB81	15	1776543	269471	85274	373918	31.03	32.7046	100	0	1730	Methanobrevibacter smithii CAG:186
EWA7.bin_43	EWA7	196	1993837	14707	5071	63174	60.23	32.6503	94.35	3.59	1810	Collinsella aerofaciens
EWB20.bin_15	EWB20	76	2000565	41608	13414	92933	43.32	32.3459	92.78	0.194	1741	Ruminococcus lactaris
EWA76.bin_9	EWA76	92	2790290	41901	15445	178816	55.32	32.2969	98.13	0.621	2380	Sutterella wadsworthensis
EWB8.bin_2	EWB8	17	2213875	221188	60588	897045	51.91	32.0808	97.27	0	2029	Ruminococcaceae bacterium
EWB69.bin_1	EWB69	30	2174389	95431	39700	370371	57.61	32.078	100	0	1840	Slackia isoflavoniconvertens
EWC9.bin_10	EWC9	31	3070479	143829	47029	278925	57.85	31.8957	97.95	0.68	2555	Akkermansia muciniphila
EWB77.bin_23	EWB77	45	2486075	72808	37667	335713	40.98	31.7982	90.9	0	2472	Dorea longicatena
EWB77.bin_22	EWB77	44	2845278	113659	33299	379414	43.74	31.6478	98.3	1.449	2664	Roseburia faecis
EWC16.bin_19	EWC16	58	2997174	77942	26407	252148	43.25	31.5427	95.07	0.671	2571	Eubacterium sp.
EWB10.bin_7	EWB10	23	2192643	156339	44397	682399	39.68	31.4337	98.22	0.582	2075	Streptococcus salivarius
EWA20.bin_11	EWA20	66	2509755	59399	16881	246658	40.61	31.3916	93.95	0.125	2283	Clostridium sp. CAG:590
EWC62.bin_39	EWC62	11	949086	115876	43797	210005	27.3	31.3347	83.7	1.123	958	Clostridium sp. CAG:710
EWC7.bin_40	EWC7	48	2871670	111558	30499	253270	45.37	31.2378	83.24	0	2372	Bacteroides eggerthii
EWA81.bin_5	EWA81	91	3132808	53427	17256	499127	41.64	30.6585	97.1	0	2873	Roseburia inulinivorans
EWB2.bin_6	EWB2	21	2539016	153157	90117	342495	63.64	30.3862	93.54	0.268	2154	Asaccharobacter celatus
EWC56.bin_16	EWC56	137	5266685	64179	16836	295741	57.97	30.2655	96.3	0.528	4937	Klebsiella pneumoniae
EWA8.bin_1	EWA8	17	2796162	287293	120150	431832	55.06	30.2544	100	0	2263	Alistipes indistinctus
EWC67.bin_18	EWC67	55	3213658	85137	29264	165551	51.47	30.0784	92.69	1.19	2562	Alistipes sp. CAG:435
EWC81.bin_4	EWC81	54	2633432	65424	25506	144124	54.21	29.9642	97.31	0	2109	Prevotella sp.
EWA8.bin_10	EWA8	18	2092209	190186	56145	362437	47.18	29.7502	94.4	0	1939	Clostridiales bacterium
EWC16.bin_11	EWC16	63	3121595	79558	28780	261196	49.41	29.608	99.39	0.563	2826	Roseburia sp.
EWA49.bin_8	EWA49	53	2918435	90238	25445	284267	45.81	29.4241	98.73	0.632	2538	Blautia sp. KGMB01111
EWB1.bin_8	EWB1	27	2050996	146465	29277	265726	54.78	29.3914	97.35	0.48	1788	Alistipes putredinis
EWB62.bin_7	EWB62	46	2969586	96428	30713	204918	64.4	29.3496	95.96	0	2558	Eggerthella lenta
EWB6.bin_54	EWB6	24	1188328	121780	19803	185586	24.47	28.7562	84.83	1.845	1219	Firmicutes bacterium
EWB81.bin_61	EWB81	30	4844533	273900	91747	506713	44.31	28.676	98.33	3.548	3933	Odoribacter sp. AF15-53
EWB77.bin_1	EWB77	69	3486659	70103	26753	214910	43.18	28.6537	99.36	0	2982	uncultured Blautia sp.
EWA8.bin_29	EWA8	45	1731450	63553	18270	127217	57.82	28.6031	88.41	0	1503	Collinsella sp. CAG:289
EWC17.bin_8	EWC17	27	2460024	129585	40947	369766	59.9	28.5618	100	0.806	2131	Collinsella aerofaciens
EWC17.bin_29	EWC17	43	2383845	77158	26832	163661	44.99	28.5543	85.44	0	2088	uncultured Blautia sp.
EWA10.bin_5	EWA10	20	3848382	206462	148608	656225	51.11	28.3934	97.28	0.271	3538	Morganella morganii
EWA6.bin_14	EWA6	28	3640930	201589	63780	460979	41.9	28.3532	80.78	0.107	2882	Bacteroides caccae
EWB66.bin_12	EWB66	32	2866863	112022	45729	331517	48.08	28.0547	95.78	0.632	2499	Fusicatenibacter saccharivorans
EWC16.bin_34	EWC16	29	2394945	134520	40153	325071	56.44	27.8935	86.35	0.894	2179	Clostridiales bacterium
EWB81.bin_39	EWB81	46	2443403	70869	26183	242869	62.73	27.7152	87.91	0	2249	Clostridiales bacterium
EWA78.bin_22	EWA78	75	2523780	52063	16370	153175	59.94	27.1452	92.77	0.233	2236	Clostridiales bacterium
EWA20.bin_39	EWA20	141	3170329	38596	9873	120518	43.41	27.1305	87.43	2.317	2667	Prevotella sp. BCRC 81118
EWA78.bin_24	EWA78	40	2337628	84730	32334	268303	57.81	26.8699	93.06	0.671	1889	Firmicutes bacterium CAG:137
EWC12.bin_6	EWC12	41	2115807	75131	26159	166932	60.01	26.7547	98.38	0.806	1819	Collinsella aerofaciens
EWA2.bin_28	EWA2	78	2590416	62294	18145	161650	41.06	26.7034	90.43	1.187	2451	Acinetobacter towneri
EWA6.bin_3	EWA6	14	2189696	203089	84960	594881	56.34	26.616	100	0.227	1764	Bifidobacterium pseudocatenulatum
EWB17.bin_2	EWB17	31	2381386	134328	46511	278468	34.18	26.5908	99.32	0	2144	Eubacterium ventriosum
EWA8.bin_42	EWA8	20	1896467	165977	50610	601858	32.8	26.5263	88.88	0.854	1900	Candidatus Gastranaerophilales bacterium HUM_2
EWB6.bin_17	EWB6	24	2291999	129797	64094	357187	33.61	26.1957	99.32	1.342	2152	Eubacterium sp. CAG:274
EWA20.bin_13	EWA20	21	2371558	160451	55965	384380	41.19	26.1223	94.56	0.483	2208	Roseburia sp. AM16-25
EWB80.bin_6	EWB80	108	3175547	45806	13339	133063	43.11	26.056	96.65	0	2811	Clostridium sp. TM06-18
EWA78.bin_13	EWA78	24	1827318	154993	41848	437345	49.76	26.0015	94.63	0	1672	Ruminococcaceae bacterium
EWB7.bin_37	EWB7	70	3446784	92863	27006	286925	43.64	25.753	97.1	3.558	3095	Lachnospiraceae bacterium
EWB12.bin_25	EWB12	22	1392355	112632	31628	167875	24.87	25.6045	93.82	2.808	1413	Firmicutes bacterium
EWA78.bin_41	EWA78	45	1986914	55777	26951	242802	61.56	25.4802	85.23	0.469	1850	uncultured Flavonifractor sp.
EWA20.bin_21	EWA20	76	2553469	53010	18319	106024	42.07	25.4788	93.51	1.118	2229	uncultured Ruminococcus sp.
EWB49.bin_8	EWB49	23	2640262	224816	50030	400140	59.76	25.4672	96.63	0	2172	Alistipes communis
EWC78.bin_16	EWC78	27	1735048	99689	33805	196383	62.18	25.4414	84.83	0.806	1423	Eggerthella sp. AM16-19
EWB9.bin_1	EWB9	54	2721544	71341	26496	374283	48.5	25.3997	100	0.105	2498	Burkholderiales bacterium
EWA84.bin_29	EWA84	75	3280265	64207	24051	215942	42.4	25.3261	88.88	0.557	2725	Bacteroides sp. AM16-15
EWA20.bin_17	EWA20	90	2723264	53361	16659	220145	38.59	25.1865	93.08	0.64	2538	uncultured Eubacterium rectale
EWA69.bin_30	EWA69	25	1792384	110782	34285	192612	60.19	25.0714	88.4	0.671	1639	Firmicutes bacterium CAG:83
EWB10.bin_24	EWB10	13	2043454	462466	75991	650885	66.25	25.0478	85.28	0.08	1703	Coriobacteriaceae bacterium
EWB67.bin_7	EWB67	141	2659270	34497	8416	96797	40.08	24.9631	91.45	0.316	2545	Tyzzerella nexilis
EWB69.bin_27	EWB69	18	1338491	147529	47238	254423	25.53	24.9268	91.57	1.685	1332	Clostridium sp. CAG:524
EWC1.bin_2	EWC1	63	2957685	87440	28830	286522	48.65	24.8242	98.65	0.191	2607	uncultured Clostridium sp.
EWC18.bin_6	EWC18	58	2720297	70803	24198	188041	49.19	24.8144	97.46	0	2355	uncultured Clostridium sp.
EWB17.bin_5	EWB17	23	2469037	150256	56641	408636	36.08	24.7684	98.65	0	2158	Eubacterium sp. CAG:76
EWB56.bin_13	EWB56	68	6101252	250717	41130	524028	42.42	24.6939	96.07	0.746	4558	Bacteroides intestinalis
EWC7.bin_26	EWC7	45	1845511	57287	19536	168769	44.32	24.6433	93.03	0.672	1733	Tyzzerella nexilis
EWB81.bin_55	EWB81	36	2120135	75195	26122	251910	55.1	24.6379	83.77	0	1703	Prevotella sp. CAG:1031
EWC8.bin_30	EWC8	32	2570280	99198	46439	239291	58.98	24.5728	92.61	1.677	2332	Ruminococcaceae bacterium
EWA66.bin_15	EWA66	46	1920299	67309	18960	146490	46.4	24.3217	91.94	0	1797	Ruminococcaceae bacterium
EWA78.bin_5	EWA78	224	2481901	14943	5276	46096	56.12	24.3062	97.15	0	2121	Ruminococcaceae bacterium
EWA77.bin_8	EWA77	54	2802981	81641	25843	376033	43.4	24.139	96.64	1.006	2538	Coprococcus catus
EWC62.bin_2	EWC62	59	4572225	125903	42221	391285	42.22	23.9067	98.92	0	3798	Butyricimonas virosa
EWB6.bin_18	EWB6	18	1951777	162443	49520	260421	51.55	23.8577	92.17	0	1600	Clostridiales bacterium
EWC9.bin_6	EWC9	42	4088318	132588	51088	412003	45.31	23.8295	97.69	0	3285	Parabacteroides johnsonii
EWC77.bin_11	EWC77	103	1926379	26364	9188	82325	57.21	23.7954	90	0	1822	Sutterella sp. CAG:397
EWC78.bin_4	EWC78	29	2502234	144478	80555	241486	41.86	23.6769	98.33	0	2351	Faecalimonas umbilicata
EWC20.bin_13	EWC20	42	2230842	100695	28669	206175	60.05	23.4338	99.19	0.806	1922	Collinsella aerofaciens
EWA8.bin_2	EWA8	22	2768455	162131	85550	322456	54.88	23.1934	100	0	2305	Alistipes sp. AF17-16
EWC7.bin_35	EWC7	39	1255856	51370	18047	112150	27.9	23.1772	93.82	1.685	1266	Clostridium sp. CAG:451
EWB69.bin_18	EWB69	45	1979012	53368	22780	163470	58.44	23.0803	86.35	0	1864	Clostridiales bacterium
EWA76.bin_16	EWA76	38	2588806	120807	32504	179317	57.13	23.057	95.27	0.675	2187	Verrucomicrobia bacterium CAG:312_58_20
EWC78.bin_11	EWC78	58	1286381	39335	10461	136852	25.74	22.9382	92	0	1360	Clostridium sp. CAG:914
EWA49.bin_13	EWA49	83	2246767	39096	14417	82849	36.77	22.757	93.62	0.223	2014	Lachnospiraceae bacterium
EWC12.bin_13	EWC12	30	2065052	87444	40072	213112	58.9	22.7253	91.12	0.077	1889	Mitsuokella jalaludinii
EWA76.bin_14	EWA76	24	2173515	131817	44552	215103	53.28	22.6765	96.37	0.671	1928	Clostridium sp. CAG:413
EWC78.bin_7	EWC78	19	2669236	275496	88876	379053	55.29	22.6102	97.95	0	2266	Akkermansia muciniphila
EWC62.bin_34	EWC62	31	1721033	76390	28512	165325	57.79	22.1748	89.48	1.342	1618	Oscillibacter sp.
EWB20.bin_26	EWB20	79	1843639	31652	12790	149069	57.31	22.1538	90.44	0.671	1748	Clostridiales bacterium
EWA20.bin_28	EWA20	105	2065704	27897	10777	123737	59.3	22.1141	91.92	2.04	1856	Subdoligranulum sp. 60_17
EWB17.bin_9	EWB17	60	3402780	106383	25491	298172	57.7	22.0105	97.27	0	3222	Ruthenibacterium lactatiformans
EWB6.bin_12	EWB6	106	2024783	27001	9840	61602	34.36	21.7865	95.41	0	1989	Eubacterium sp. AM28-29
EWC78.bin_10	EWC78	15	1920812	147338	92965	252376	59.19	21.7521	99.19	1.276	1672	Coriobacteriia bacterium
EWC16.bin_12	EWC16	13	1921734	291987	77856	375914	44.45	21.4414	97.98	0.335	1794	Eubacterium sp. CAG:180
EWC78.bin_15	EWC78	85	2162571	35401	12161	125502	58.86	21.4276	87	0.34	1942	Subdoligranulum variabile
EWB62.bin_10	EWB62	31	1137299	54982	15967	209693	26.63	21.4206	93.82	0	1239	Firmicutes bacterium CAG:822
EWC76.bin_45	EWC76	42	1649484	50736	24112	190538	62.75	21.3619	83.55	1.698	1571	Oscillibacter sp.
EWA49.bin_17	EWA49	32	2436045	107362	41001	252575	43.91	21.3397	94.63	0.671	2230	Coprococcus catus
EWC62.bin_8	EWC62	80	2743712	47054	15892	124790	46.82	21.2407	97.31	0	2530	uncultured Ruminococcus sp.
EWB49.bin_7	EWB49	31	2163339	147139	28532	202254	47.36	21.0731	100	0.598	2029	Phascolarctobacterium succinatutens
EWA6.bin_9	EWA6	38	2051724	75163	31571	229482	59.97	21.0608	95.16	0.806	1753	Collinsella aerofaciens
EWA78.bin_7	EWA78	28	3089871	282888	48264	347755	54.64	20.9634	97.98	0.223	2937	Anaerotruncus colihominis
EWB78.bin_5	EWB78	43	2394603	124823	30551	239056	58.53	20.7619	97.65	0.671	2277	Evtepia gabavorous
EWC69.bin_9	EWC69	66	2052223	55903	15647	236739	32.26	20.7526	97.14	0.952	2054	Erysipelotrichaceae bacterium
EWC56.bin_18	EWC56	39	2819106	105616	43240	224350	45.69	20.7264	95.9	0.584	2573	Lachnospiraceae bacterium AM40-2BH
EWB77.bin_2	EWB77	32	2682886	106244	38438	368981	49.5	20.7126	99.36	0	2435	Clostridium sp. CAG:299
EWB66.bin_5	EWB66	25	1737281	92874	29778	271476	37.32	20.6841	95.16	0	1786	Streptococcus lutetiensis
EWB81.bin_67	EWB81	79	2150584	45253	12733	100178	61.12	20.6282	82.06	1.342	1992	Firmicutes bacterium CAG:124
EWC80.bin_18	EWC80	63	2257744	48076	19705	116902	46.98	20.5908	87.92	0.483	2036	uncultured Clostridium sp.
EWB80.bin_10	EWB80	60	2798816	62432	21731	177097	49.48	20.4603	99.36	0.652	2527	Clostridium sp. AM33-3
EWA66.bin_7	EWA66	47	1777364	66206	21694	103028	40.07	20.2795	98.36	0.543	1733	Gardnerella vaginalis
EWB77.bin_11	EWB77	59	3071463	92242	22741	195090	62.55	20.2453	97.65	0.134	2961	Flavonifractor plautii
EWC62.bin_7	EWC62	26	1655005	183892	26096	315709	29.44	20.0826	97.75	0	1510	Firmicutes bacterium CAG:345
EWB77.bin_7	EWB77	62	2965211	105774	25184	226068	28.49	20.0583	97.18	0	2772	Intestinibacter bartlettii
EWB69.bin_11	EWB69	41	2298249	72117	29104	195993	60.28	20.0354	99.19	0.873	1929	Coriobacteriia bacterium
EWC81.bin_17	EWC81	44	2235426	67282	34767	154572	55.03	19.9885	92.64	0.399	1811	Muribaculaceae bacterium Isolate-013 (NCI)
EWB16.bin_4	EWB16	18	2251154	213588	50108	393138	33.24	19.5253	98.65	0.671	2119	Eubacterium sp. CAG:274
EWA81.bin_1	EWA81	9	2401201	322585	124683	646973	46.32	19.485	98.55	0	1966	Alistipes indistinctus
EWC16.bin_13	EWC16	25	2528230	163890	60563	365058	37.11	19.4014	97.76	0.335	2024	Clostridiales bacterium
EWA76.bin_13	EWA76	45	2675813	93737	28876	230211	42.71	19.3045	96.42	0.671	2254	Clostridiales bacterium
EWA81.bin_31	EWA81	34	2894667	104168	41925	229071	42.05	19.2874	82.69	0.576	2344	Parabacteroides sp. CAG:409
EWC61.bin_1	EWC61	38	2887705	134173	38383	263499	59.3	19.0711	98.07	0	2337	Alistipes shahii
EWA56.bin_7	EWA56	26	2147147	125313	40790	331136	39.36	19.0079	95.74	0	1815	Clostridiales bacterium
EWB18.bin_6	EWB18	143	3245676	36653	11413	137699	44.23	19.0004	94.93	0.21	2963	Clostridium sp. TM06-18
EWB81.bin_49	EWB81	15	2110945	250837	62195	528167	36.61	18.8484	89.74	0.854	2055	Clostridium sp. CAG:306
EWC17.bin_2	EWC17	42	2545736	78772	31766	213952	44.96	18.8174	98.99	0	2229	Eubacterium siraeum
EWB1.bin_15	EWB1	35	2584158	97027	39961	277438	42.62	18.7788	95.56	0.632	2440	uncultured Blautia sp.
EWA84.bin_23	EWA84	20	1747415	109186	43138	315379	57.39	18.7557	93.28	0.671	1633	Clostridia bacterium
EWA49.bin_12	EWA49	31	2183568	123850	27641	219389	39.39	18.7551	97.98	0.894	2114	Clostridiales bacterium
EWC6.bin_13	EWC6	98	2482906	45412	10628	140251	45.95	18.7498	93.95	0.671	2265	Ruminococcaceae bacterium
EWB69.bin_21	EWB69	117	2673866	28740	11507	147421	62.73	18.6594	93.12	1.612	2399	Firmicutes bacterium ADurb.Bin467
EWB2.bin_12	EWB2	55	3347215	91193	28969	250521	27.92	18.6458	97.58	1.612	3133	uncultured Clostridium sp.
EWB61.bin_16	EWB61	44	3269180	125398	41217	240778	59.78	18.6385	96.59	0.567	3012	Comamonas kerstersii
EWA78.bin_18	EWA78	47	2861403	80914	30114	209262	46.4	18.621	93.67	0	2479	Lachnospiraceae bacterium AM48-27BH
EWB78.bin_29	EWB78	71	2850629	63928	19550	242191	56.09	18.5779	90.6	2.013	2643	Firmicutes bacterium CAG:124
EWB8.bin_5	EWB8	46	3009808	104463	32750	201975	46.94	18.5763	96.89	0	2849	Clostridium sp. TM06-18
EWA10.bin_3	EWA10	46	3872555	162461	50378	268572	38.7	18.5307	97.29	0	3514	Proteus mirabilis
EWC81.bin_28	EWC81	24	1810469	136353	33158	291167	61.66	18.5083	91.24	0.671	1675	Clostridiales bacterium
EWC56.bin_36	EWC56	124	2839767	35584	12092	120954	30.01	18.475	82.45	0	2569	Clostridium cocleatum
EWB61.bin_37	EWB61	34	1538621	49550	23585	146950	62.25	18.3096	86.37	0.671	1406	Firmicutes bacterium CAG:176_63_11
EWC7.bin_10	EWC7	35	2769359	114077	34928	376770	38.41	18.2121	95.54	0	2453	Firmicutes bacterium AM10-47
EWB69.bin_28	EWB69	56	2552603	67104	18865	242629	26.68	18.1228	88.35	1.048	2370	uncultured Clostridium sp.
EWA20.bin_6	EWA20	15	1970508	253364	83213	293313	59.24	18.1201	95.56	0	1565	Bifidobacterium adolescentis
EWB49.bin_16	EWB49	22	2368742	137086	47536	360794	32.23	18.0605	98.65	0.671	2019	Eubacterium sp. CAG:156
EWB20.bin_43	EWB20	113	1998394	32284	7630	112396	59.96	17.9428	93.54	3.001	1765	Collinsella aerofaciens
EWB1.bin_30	EWB1	97	6379751	112380	33818	337468	49.57	17.8991	94.93	2.215	5515	Hungatella hathewayi
EWB20.bin_12	EWB20	58	2533765	59905	26035	155458	63.67	17.819	95.73	0.591	2125	Desulfovibrio piger
EWB17.bin_4	EWB17	33	1677072	101662	20823	329977	46.48	17.7897	98.73	0	1581	Veillonellaceae bacterium
EWC78.bin_23	EWC78	156	2996471	28888	9478	140050	42.98	17.7673	89.65	3.333	2937	Enterococcus casseliflavus
EWB8.bin_15	EWB8	89	2673739	49788	14551	128981	43.59	17.7409	95.54	0.862	2349	Eubacterium ramulus
EWB77.bin_3	EWB77	31	2797698	120648	41906	406911	41.82	17.7297	99.3	0	2512	Eubacterium sp. CAG:38
EWB10.bin_11	EWB10	50	2548812	81729	20399	174056	62.71	17.6713	98.38	1.148	2141	Enteroscipio rubneri
EWB20.bin_24	EWB20	34	2008565	82577	32729	165191	63.7	17.6388	94.29	1.342	1858	Clostridiales bacterium
EWC7.bin_39	EWC7	21	1916126	197082	37995	478923	51.81	17.5686	93.46	2.013	1773	Clostridiales bacterium
EWB78.bin_3	EWB78	7	2193737	557954	224831	753659	39.48	17.421	98.22	0.709	2014	uncultured Eubacterium sp.
EWA69.bin_51	EWA69	225	3006150	21097	5637	91561	45.01	17.379	87.38	4.219	2783	uncultured Blautia sp.
EWB67.bin_9	EWB67	44	2286837	80630	28838	167537	59.91	17.1422	88.59	0	2113	Clostridiales bacterium
EWC9.bin_4	EWC9	94	2348151	37593	13165	147029	49.09	17.1199	99.36	0.105	2296	Proteobacteria bacterium CAG:139
EWB16.bin_24	EWB16	58	2292046	81130	22613	265129	40.96	17.1108	86.74	0.584	2199	Dorea formicigenerans
EWC7.bin_2	EWC7	14	1984830	211065	108208	511777	49.02	17.0518	99.26	0	1774	Flavobacteriales bacterium
EWA6.bin_13	EWA6	101	2744132	43975	13723	107821	34.26	16.9559	91.04	1.841	2612	Turicibacter sanguinis
EWC9.bin_7	EWC9	54	2570435	70645	28204	163051	37.54	16.7281	96.95	0	2383	Lachnospira eligens
EWC20.bin_6	EWC20	34	2019373	83253	29058	286221	38.7	16.6792	98.65	0.335	1895	Ruminococcaceae bacterium
EWA77.bin_9	EWA77	20	584824	36300	15362	120067	28.49	16.6235	97.3	1.153	1042	Ureaplasma diversum
EWA8.bin_43	EWA8	95	1921939	24749	10801	64897	60.86	16.5791	91.77	1.51	1732	Firmicutes bacterium CAG:170
EWA81.bin_7	EWA81	35	2638578	135358	37099	287268	48.86	16.3667	99.36	0.632	2287	Clostridium sp. AF35-15
EWC6.bin_5	EWC6	24	2254477	185884	52143	453924	44.43	16.2921	97.09	0	2034	Ruminococcus sp. CAG:488
EWB6.bin_4	EWB6	52	2128916	87588	18024	192444	43.49	16.0507	97.98	0	1923	Clostridiales bacterium
EWA2.bin_26	EWA2	120	5443278	85121	23377	284218	49.59	16.0389	91.51	0.941	4935	Hungatella hathewayi
EWA84.bin_10	EWA84	25	2637475	207769	60050	482915	48.72	16.0365	96.42	0	2265	Clostridiales bacterium
EWA2.bin_20	EWA2	74	3553650	114434	20775	349069	59.96	15.942	96.64	1.342	3364	uncultured Oscillibacter sp.
EWC56.bin_12	EWC56	23	3753365	252909	113699	494458	47.66	15.9385	94.73	0	3537	Clostridium scindens
EWB49.bin_11	EWB49	189	4496454	42456	11963	173319	59.33	15.9274	96.44	0	4085	Bilophila wadsworthia
EWB81.bin_13	EWB81	36	2790178	125224	46986	307631	54.49	15.8093	95.78	0	2198	Muribaculaceae bacterium Isolate-013 (NCI)
EWB80.bin_16	EWB80	34	2627113	101454	39238	246170	38.06	15.7519	97.98	1.006	2231	Firmicutes bacterium AF36-3BH
EWC6.bin_10	EWC6	34	2047499	73109	37397	173247	49.67	15.6663	93.54	0	1694	Clostridiales bacterium
EWA56.bin_11	EWA56	31	2266119	106685	34881	196016	50.66	15.5331	94.76	0	2043	Clostridiales bacterium
EWC49.bin_18	EWC49	20	2387813	197454	78057	281663	45.11	15.4132	98.36	1.373	2153	Roseburia sp. AM16-25
EWC49.bin_20	EWC49	191	2818382	21867	6639	94495	27.03	15.4087	93.3	0.704	2864	Romboutsia ilealis
EWA10.bin_2	EWA10	70	3059414	69161	21545	164573	31.37	15.3856	98.11	0	2925	Erysipelatoclostridium ramosum
EWC7.bin_68	EWC7	44	1710827	48861	18649	150828	60.58	15.2619	88.92	3.6	1504	Clostridiales bacterium
EWA10.bin_13	EWA10	187	1602463	15204	3237	131500	32.15	15.2579	85.7	2.947	1688	Finegoldia magna
EWB67.bin_5	EWB67	62	2343444	60580	18447	168392	57.59	15.0179	96.64	0.922	2206	Ruminococcaceae bacterium D5
EWA78.bin_28	EWA78	52	5784518	172919	54053	447851	43.62	15.0066	91.11	0.384	4466	Parabacteroides goldsteinii
EWB81.bin_8	EWB81	86	2940145	56674	17108	195210	63.92	14.9924	97.31	0	2724	Anaerotruncus sp. 22A2-44
EWB61.bin_26	EWB61	83	2218082	56636	12783	195374	59.28	14.9866	90.65	0.671	1761	Ruminococcaceae bacterium
EWC7.bin_14	EWC7	50	1911238	47910	20833	185962	52.75	14.9774	93.82	0	1677	Clostridiales bacterium
EWA2.bin_18	EWA2	117	2344809	33968	9148	130980	33.44	14.9678	91.5	0	2353	Eubacterium sp. AM18-10LB-B
EWB69.bin_29	EWB69	28	1947863	189924	28679	340556	59.86	14.93	85.9	0.671	1796	Evtepia gabavorous
EWA2.bin_21	EWA2	56	2554527	55682	21216	190229	37.91	14.9028	97.31	1.51	2200	Eubacterium sp. CAG:146
EWA84.bin_7	EWA84	86	2433550	38623	14076	116703	52.12	14.8916	97.37	0	1982	Dialister succinatiphilus
EWC61.bin_33	EWC61	72	3173040	65166	23966	186833	41.53	14.8841	91.72	1.628	2897	Lachnospiraceae bacterium
EWA20.bin_23	EWA20	32	1013112	59395	17991	100562	24.13	14.8315	87.64	0.048	1086	Acholeplasma sp. CAG:878
EWB6.bin_11	EWB6	69	1835928	38233	13262	138379	47.88	14.8251	96.42	0	1724	Ruminococcaceae bacterium
EWC7.bin_12	EWC7	73	1941434	39122	13567	140936	52.58	14.7723	96.46	0.314	1542	Porphyromonas asaccharolytica
EWB62.bin_12	EWB62	52	2394824	74812	29704	234046	41.62	14.7478	92.98	0.292	2193	Dorea sp. OM07-5
EWB69.bin_7	EWB69	54	3088357	94761	32940	261034	47.11	14.6987	99.29	0.709	2973	uncultured Eubacterium sp.
EWC8.bin_44	EWC8	50	2333489	64706	24741	164705	55.58	14.6625	84.28	1.545	2023	Clostridiales bacterium
EWB9.bin_19	EWB9	133	2080692	22880	7785	90182	60.05	14.6549	92.09	2.419	1820	Collinsella aerofaciens
EWC61.bin_20	EWC61	55	2308503	52383	20913	191116	59.81	14.552	96.77	1.209	1994	Collinsella aerofaciens
EWC7.bin_44	EWC7	100	1882356	38178	8375	104434	45.07	14.5416	90.93	1.677	1829	Ruminococcaceae bacterium
EWA7.bin_21	EWA7	33	2099737	115817	25445	314092	56.82	14.4802	91.75	0.671	1785	Ruminococcaceae bacterium
EWC8.bin_10	EWC8	134	3337629	40635	12576	130268	45.61	14.4637	98.27	1.053	2757	Lachnospiraceae bacterium
EWA56.bin_25	EWA56	75	1879211	35338	13186	113019	55.43	14.4553	89.87	0.566	1551	Muribaculaceae bacterium Isolate-013 (NCI)
EWC62.bin_21	EWC62	58	1316896	43273	9099	154460	26.64	14.4404	92	0.242	1409	Firmicutes bacterium
EWA84.bin_36	EWA84	46	1713463	43489	24242	129290	57.33	14.3663	82.21	0	1646	Clostridiales bacterium
EWA49.bin_52	EWA49	171	2105377	19081	5279	65288	42.56	14.3333	88.21	3.322	2018	Blautia obeum
EWB67.bin_28	EWB67	57	2826936	82028	20114	252761	60.93	14.2264	93.16	3.605	2211	Alistipes sp. An116
EWA7.bin_12	EWA7	134	2092585	30770	5896	208003	47.18	14.1539	97.17	0.806	1816	Selenomonadales bacterium
EWA84.bin_47	EWA84	148	1845497	17680	6243	55035	59.48	14.1017	88.96	2.38	1745	Faecalibacterium prausnitzii
EWC76.bin_9	EWC76	78	2197175	48619	14243	119327	58.25	14.0954	96.92	0.671	2044	Clostridiales bacterium
EWB62.bin_18	EWB62	21	1125194	86270	25375	227197	28	14.0949	92.69	1.123	1206	Clostridium sp. CAG:594
EWC61.bin_22	EWC61	101	2127385	27590	11527	68714	57.03	13.9724	96.18	1.342	1885	Clostridiales bacterium
EWA20.bin_27	EWA20	78	1735433	27988	10515	81117	60.9	13.8771	86.89	0.95	1655	Firmicutes bacterium CAG:176
EWB69.bin_30	EWB69	39	1643368	65352	21041	129645	62.56	13.8688	86.4	0.806	1349	Senegalimassilia anaerobia
EWA69.bin_15	EWA69	44	1260494	43962	16203	133671	26.72	13.8641	92.77	0	1313	Clostridium sp. CAG:710
EWA18.bin_3	EWA18	53	4409192	137042	36211	381075	48.02	13.8403	97.25	0.507	3971	Enterobacteriaceae bacterium 9_2_54FAA
EWC18.bin_5	EWC18	28	1903697	83353	34812	231112	39.39	13.6254	98.18	0	1821	Haemophilus parainfluenzae
EWC69.bin_18	EWC69	35	2678666	88283	49650	250590	44.24	13.5785	87.91	0	2365	Clostridium sp. 44_14
EWA8.bin_3	EWA8	86	2298491	38805	15387	91421	54.32	13.532	100	0	2107	Acidaminococcus sp. CAG:542
EWB8.bin_16	EWB8	161	2595734	24071	7680	155796	54.85	13.2686	94.07	0.671	2330	Clostridiales bacterium
EWB6.bin_26	EWB6	79	1775985	36338	9685	107584	27.68	13.2676	100	2.111	1655	Acholeplasmatales bacterium
EWC8.bin_11	EWC8	36	2330826	78224	32640	244137	49.29	13.259	96.3	0.671	2051	Clostridiales bacterium
EWB81.bin_20	EWB81	61	2261043	66922	16639	208890	36.71	13.2322	99.32	1.342	2173	Anaerostipes hadrus
EWB62.bin_21	EWB62	55	2046834	57643	17707	295225	56.83	13.1712	92.84	1.51	1941	Clostridiales bacterium
EWA77.bin_11	EWA77	82	1965772	37481	11789	86996	61.62	13.167	89.93	0	1706	Clostridiales bacterium
EWC81.bin_32	EWC81	56	1775124	43697	15299	205277	46.53	13.0922	92.77	1.612	1462	Acidiphilium sp. CAG:727
EWB81.bin_47	EWB81	109	3179422	47851	13957	129611	41.06	13.0834	94.19	1.687	2682	uncultured Lachnospira sp.
EWB67.bin_18	EWB67	119	1635032	18152	6985	73974	58.33	13.0462	87.58	0.692	1672	Oscillibacter sp.
EWB62.bin_32	EWB62	97	2570673	46227	12185	121174	58.81	13.0214	81.98	1.881	2222	Clostridiales bacterium
EWC7.bin_20	EWC7	90	3497587	57872	20434	154746	59.17	13.0018	97.65	1.363	3022	Ruminococcaceae bacterium
EWB16.bin_11	EWB16	42	1834262	64998	17534	223011	62.61	12.9958	92.61	0.061	1717	Clostridiales bacterium
EWC84.bin_14	EWC84	45	1848789	62819	22474	153218	60.8	12.9036	93.45	0.671	1829	Firmicutes bacterium CAG:129
EWC7.bin_63	EWC7	47	1991740	56438	23314	167504	58.31	12.8858	85.84	2.419	1888	Clostridiales bacterium
EWB69.bin_6	EWB69	104	2975001	47843	15357	149521	43.8	12.7677	99.02	0.572	2551	Psychrobacter sp. SHUES1
EWA20.bin_3	EWA20	68	2312898	53415	19091	130800	44.62	12.7587	97.98	0.335	2137	Clostridium sp. CAG:632
EWC20.bin_37	EWC20	52	2489430	60239	27998	144062	45.27	12.7092	93.86	2.028	2333	uncultured Clostridium sp.
EWA84.bin_16	EWA84	43	1982331	74663	26259	143978	46.49	12.5915	92.39	0.146	1858	Dorea sp. OM02-2LB
EWC8.bin_25	EWC8	61	2119867	57056	13654	202011	53.24	12.5224	88.03	0	1674	Ruminococcaceae bacterium
EWB10.bin_2	EWB10	46	2136513	68424	27830	176775	47.38	12.4539	98.22	0	2029	Clostridiales bacterium
EWC1.bin_18	EWC1	65	2152842	45200	18022	162319	57.17	12.4257	86.24	0.335	2079	uncultured Flavonifractor sp.
EWC62.bin_10	EWC62	64	2164437	47733	16415	143068	41.82	12.2993	96.3	0	2057	Butyrivibrio sp. CAG:318
EWC67.bin_16	EWC67	107	1904673	31284	8243	110979	61.71	12.1846	92.95	0.838	1802	Flavonifractor sp. An100
EWC69.bin_27	EWC69	32	1118969	55255	16675	131329	26.87	12.1821	90.44	1.685	1164	Firmicutes bacterium CAG:460
EWA76.bin_31	EWA76	50	1683592	43960	17617	109276	50.16	12.1649	88.29	0.671	1539	Ruminococcus sp. CAG:382
EWA20.bin_25	EWA20	70	2094472	41217	13697	235862	51.68	12.0253	92.84	1.342	2020	Butyricicoccus porcorum
EWA20.bin_4	EWA20	121	2186217	28018	9705	57479	46.8	11.9835	95.97	0	1981	Ruminococcus flavefaciens
EWC67.bin_12	EWC67	113	2229484	33534	8978	138263	55.43	11.9643	93.84	0.671	2072	Butyricicoccus sp. AF24-19AC
EWB62.bin_11	EWB62	127	2950981	35927	11453	97100	47.41	11.8892	92.72	0.21	2623	uncultured Clostridium sp.
EWA7.bin_40	EWA7	186	4348664	35782	11957	154845	61.66	11.8289	92.56	3.069	3548	Lentisphaeria bacterium
EWA8.bin_45	EWA8	125	2952059	35264	10380	90808	47.11	11.8231	92.53	1.739	2676	uncultured Clostridium sp.
EWC2.bin_4	EWC2	57	2000768	48279	19186	172129	38.31	11.6469	95.3	0	1892	Anaeromassilibacillus sp. An250
EWB6.bin_47	EWB6	74	1764083	32326	12606	83209	56.24	11.5868	80.73	0.335	1589	Clostridiales bacterium
EWB61.bin_44	EWB61	140	1543346	15149	5151	48435	58.82	11.5318	84.89	1.174	1474	Oscillibacter sp.
EWB1.bin_10	EWB1	198	4439136	33643	10513	136370	47.86	11.4529	92.82	0	4006	uncultured Clostridium sp.
EWA78.bin_26	EWA78	120	2340870	29941	10132	97922	56.86	11.4132	92.72	0.671	2222	Clostridium sp. CAG:242
EWA84.bin_17	EWA84	84	2221148	43614	12987	130539	33.38	11.3654	96.22	1.027	2068	Eubacterium sp. AF36-5BH
EWC61.bin_19	EWC61	121	2760646	32665	11033	118613	43.83	11.3405	95.95	1.006	2411	Firmicutes bacterium CAG:882
EWC49.bin_35	EWC49	195	2360989	16806	5365	84220	46.03	11.3056	83.54	2.59	2357	Clostridiaceae bacterium OM08-6BH
EWA77.bin_17	EWA77	88	2200293	35641	12404	91564	43.49	11.3031	88.24	1.754	2135	uncultured Eubacterium sp.
EWB1.bin_35	EWB1	274	7126625	47130	10688	159363	46.74	11.2967	93.39	3.53	6231	Lachnospiraceae bacterium TF09-5
EWA8.bin_51	EWA8	153	1779958	16411	5545	43933	62.45	11.2509	84.61	0.782	1697	uncultured Flavonifractor sp.
EWA49.bin_38	EWA49	164	2488216	21814	7355	93602	49.21	11.2423	87.1	1.898	2305	Lachnoclostridium sp.
EWB78.bin_6	EWB78	147	3784055	40204	11979	142950	59.92	11.235	95.16	0.179	3166	Eggerthella lenta
EWA66.bin_32	EWA66	361	4619949	18182	6098	56543	46.12	11.2174	89.96	1.413	4261	Hungatella hathewayi
EWC18.bin_4	EWC18	99	2611425	40791	14288	104186	38.79	11.2117	98.19	0	2238	Clostridium sp. CAG:230
EWA78.bin_55	EWA78	185	5444755	54496	13890	147075	43.28	11.1844	88.86	2.044	4103	Bacteroides cellulosilyticus
EWB1.bin_3	EWB1	65	1958109	54249	16940	176123	48.23	11.1839	97.31	0	1861	Tyzzerella sp.
EWC61.bin_31	EWC61	112	1999182	29234	8192	65752	54.06	11.1559	84.56	0	1822	Ruminococcus sp. CAG:330
EWC49.bin_13	EWC49	291	3304043	15064	5690	55680	58.79	11.1297	94.01	0.065	2800	Bilophila sp. 4_1_30
EWC8.bin_27	EWC8	163	3223842	32696	8467	145168	49.67	11.0149	87.5	0.21	2905	uncultured Clostridium sp.
EWA49.bin_23	EWA49	116	2433871	33634	10858	122435	28.96	10.9903	97.01	2.137	2363	Clostridium sp. CAG:265
EWC76.bin_41	EWC76	287	4065004	20238	7063	91556	42.81	10.9695	86.29	2.15	3564	Butyricimonas synergistica
EWA80.bin_14	EWA80	166	1987967	18444	5230	79091	61.96	10.9293	92.08	1.51	2010	uncultured Flavonifractor sp.
EWB81.bin_31	EWB81	116	2374319	30813	9603	64641	50.09	10.7031	94.17	0.932	2181	Clostridiales bacterium
EWB49.bin_25	EWB49	79	1647147	29625	9627	99806	60.04	10.6637	91.44	0.671	1585	Oscillibacter sp.
EWC69.bin_11	EWC69	163	2615623	21368	8496	75146	27.74	10.6515	93.72	0.282	2397	Clostridium perfringens
EWA2.bin_3	EWA2	88	2086306	39866	9318	130260	57.28	10.5717	98.65	0.305	2035	Oscillibacter sp. 57_20
EWA78.bin_27	EWA78	120	2461294	27721	10334	149634	53.05	10.5714	89.26	0	2284	uncultured Ruminococcus sp.
EWC2.bin_15	EWC2	94	2770934	38112	16957	100858	30.92	10.5257	84.5	0	2760	Coprobacillus cateniformis
EWA78.bin_36	EWA78	203	2785422	21033	6132	89248	45.08	10.4645	94.31	1.793	2664	Blautia sp. OM07-19
EWA7.bin_14	EWA7	60	1488138	39031	12185	102969	51.77	10.4639	93.41	0.403	1537	Firmicutes bacterium
EWA18.bin_4	EWA18	114	2075601	32613	7658	122117	60.09	10.3542	97.98	0.806	1769	Collinsella aerofaciens
EWB81.bin_19	EWB81	201	3311750	24442	8581	63063	61.8	10.3271	96.31	0.591	2923	Desulfovibrio fairfieldensis
EWC20.bin_22	EWC20	86	1699811	36849	8001	107587	39.64	10.2069	92.17	0	1616	uncultured Ruminococcus sp.
EWA56.bin_20	EWA56	139	2245779	20943	8150	72398	42.88	10.148	89.76	0.061	2074	Clostridiales bacterium
EWB12.bin_11	EWB12	161	2060532	19217	5748	61727	60.15	10.1209	93.27	1.263	1838	Collinsella aerofaciens
EWC16.bin_49	EWC16	234	2684659	17417	4825	79701	46.03	9.98905	81.39	3.731	2558	uncultured Blautia sp.
EWB62.bin_17	EWB62	200	3255513	27045	6849	123254	59.2	9.94532	89.78	0.397	2784	Gordonibacter sp. 28C
EWB18.bin_19	EWB18	176	2220002	17660	5896	62089	44.1	9.93617	90.68	0.446	1974	Prevotellaceae bacterium
EWC20.bin_46	EWC20	201	2564298	19372	5677	110221	37.1	9.87098	88.01	1.565	2292	Eubacterium sp. CAG:252
EWB18.bin_13	EWB18	225	2416265	15308	5255	47567	50.15	9.83625	90.5	0	2303	Clostridium sp. AF27-2AA
EWA56.bin_23	EWA56	219	1902177	10756	4337	36265	52.64	9.79401	90.88	0.671	1808	Clostridiales bacterium
EWB69.bin_35	EWB69	298	2332094	9818	3866	52242	50.19	9.77403	84.13	1.265	2177	bacterium 1XD42-54
EWB81.bin_53	EWB81	166	2240836	17407	6838	51115	58.1	9.75781	89.26	1.067	2154	Ruminococcaceae bacterium D5
EWC62.bin_17	EWC62	229	2665954	17893	4879	103538	43.93	9.73892	92.93	0.134	2423	Firmicutes bacterium CAG:272
EWC78.bin_27	EWC78	300	2108821	8383	3991	25753	64.15	9.68798	84.1	3.024	2190	Firmicutes bacterium ADurb.Bin467
EWA77.bin_20	EWA77	105	1876731	23193	9020	104776	45.65	9.68499	84.16	1.418	1828	Firmicutes bacterium CAG:145
EWA66.bin_12	EWA66	206	2309220	16875	4529	66889	28.05	9.6769	93.77	0.314	2212	Clostridium spiroforme
EWB1.bin_28	EWB1	329	5230737	22308	7704	113622	50.82	9.65748	92.68	1.582	4915	Enterocloster aldensis
EWA8.bin_52	EWA8	188	2404498	17898	6194	58594	47.88	9.63614	95.14	2.908	2162	Clostridiales bacterium
EWB18.bin_17	EWB18	139	1761934	17764	5801	73595	44.81	9.58911	89.38	0.115	1638	Cryptobacterium sp. CAG:338
EWC20.bin_19	EWC20	125	2089040	21790	8240	98742	44.62	9.53119	93.73	0.02	1977	Ruminococcus sp. CAG:563
EWA8.bin_54	EWA8	88	1177130	19214	6178	65822	36.77	9.49553	80.64	0.223	1080	Eubacterium sp. CAG:38
EWB67.bin_11	EWB67	218	2489186	16195	5502	62839	53.14	9.45212	88.63	0.132	2262	Firmicutes bacterium CAG:272
EWC61.bin_38	EWC61	155	1661305	14416	4886	81747	45.89	9.3842	95.71	2.688	1778	Proteobacteria bacterium CAG:495
EWC78.bin_19	EWC78	258	2855518	15081	5492	90317	67.23	9.35187	94.35	2.929	2657	Gordonibacter pamelaeae
EWA81.bin_21	EWA81	167	1922746	16019	5191	57124	59.96	9.27457	95.27	1.766	1747	Collinsella sp. AF38-3AC
EWB10.bin_21	EWB10	255	2034378	10556	3673	42968	38.28	9.19513	95.89	1.832	2085	Lactobacillus mindensis
EWA84.bin_19	EWA84	193	1909676	13348	4960	69154	60.12	9.14398	92.74	0.403	1755	Collinsella aerofaciens
EWC61.bin_36	EWC61	186	2189643	17726	5664	75581	43.86	9.03024	90.21	1.51	2155	Clostridium sp. CAG:167
EWC69.bin_37	EWC69	407	4010240	15599	3869	166444	40.21	9.00741	83.25	1.891	3954	Providencia alcalifaciens
EWA78.bin_32	EWA78	193	2279240	16180	5549	71509	52.58	8.90655	90.03	0.316	2190	uncultured Clostridium sp.
EWC7.bin_45	EWC7	158	1377663	11540	4189	52853	25.93	8.85947	82.26	0	1463	Firmicutes bacterium
EWB17.bin_39	EWB17	172	1929358	16035	5042	70744	48.87	8.84918	86.62	2.127	1818	uncultured Eubacterium sp.
EWC16.bin_45	EWC16	312	2778328	12267	4163	50119	60.3	8.84058	89.98	3.968	2872	Intestinimonas butyriciproducens
EWB49.bin_28	EWB49	147	1550336	13961	5306	53043	39.13	8.83784	92.84	1.226	1716	Streptococcus thermophilus
EWC6.bin_19	EWC6	148	1939073	18834	6410	103792	58.38	8.72285	88.07	0	1799	Ruminococcaceae bacterium
EWA76.bin_63	EWA76	387	2173567	6812	2910	30488	46.09	8.6998	86.97	4.377	2393	Clostridiaceae bacterium OF09-1
EWB69.bin_24	EWB69	171	2054671	17021	5756	80905	49.69	8.61524	87.81	0.709	1959	uncultured Eubacterium sp.
EWB62.bin_29	EWB62	213	1905835	11433	4068	77399	38.15	8.56333	93.65	3.435	2067	Lactococcus garvieae
EWB81.bin_71	EWB81	261	1968306	10099	3563	32770	35.77	8.51044	81.74	1.709	2179	Brachyspira sp. CAG:484
EWC8.bin_23	EWC8	259	1928593	9382	3696	33931	61.24	8.50394	89.01	0.167	1821	Clostridiales bacterium
EWB1.bin_32	EWB1	191	2412089	16599	5909	62013	56.67	8.47333	94	2.315	2452	uncultured Oscillibacter sp.
EWB6.bin_32	EWB6	385	2740225	8873	3595	31423	61.26	8.39346	90.1	0.745	2730	Clostridiales bacterium
EWB81.bin_65	EWB81	216	1601877	9236	3787	31824	57.24	8.19617	84.38	1.531	1669	Clostridia bacterium
EWC20.bin_52	EWC20	198	1486248	9976	3580	28717	46.12	8.15869	82.86	1.411	1368	Acidiphilium sp. CAG:727
EWB20.bin_39	EWB20	230	1909393	10068	4358	42652	50.92	8.15772	85.41	1.23	1740	Clostridiales bacterium
EWB67.bin_20	EWB67	248	1605357	8635	3181	24306	40.96	8.14709	81.35	0	1665	Ruminococcaceae bacterium
EWB81.bin_59	EWB81	447	2585363	6738	3029	44878	59.62	8.1052	85.04	0.806	2613	Firmicutes bacterium ADurb.Bin467
EWB20.bin_57	EWB20	298	2020658	8977	3148	43255	35.3	8.09841	81.13	2.45	2231	Candidatus Gastranaerophilales bacterium HUM_3
EWB67.bin_23	EWB67	320	2124658	8255	3399	35419	49.01	8.05348	85.58	1.351	2058	Verrucomicrobia bacterium CAG:312_58_20
EWC67.bin_14	EWC67	269	1912090	8741	3454	35316	37.31	7.94956	90.82	0.335	2083	Anaerotignum lactatifermentans
EWB69.bin_38	EWB69	408	2832739	8461	3504	55027	65.29	7.9249	86.47	1.814	2607	Gordonibacter sp. 28C
EWB61.bin_39	EWB61	290	1663823	6687	3068	20837	46.49	7.20712	87.23	0.894	1609	Clostridiales bacterium

## Sheet: TABLE S3
TABLE S3 Genomes contained in at least 2 members of each family and present in at least 30% of families.
ID	genomes
primary_cluster_11	EWA8.bin_38
primary_cluster_11	EWB81.bin_7
primary_cluster_11	EWA81.bin_20
primary_cluster_11	EWC67.bin_1
primary_cluster_11	EWB67.bin_21
primary_cluster_11	EWC2.bin_22
primary_cluster_11	EWB2.bin_38
primary_cluster_11	EWA2.bin_8
primary_cluster_11	EWC69.bin_4
primary_cluster_11	EWB69.bin_14
primary_cluster_11	EWC78.bin_3
primary_cluster_11	EWA10.bin_8
primary_cluster_11	EWA66.bin_26
primary_cluster_11	EWC1.bin_14
primary_cluster_11	EWB1.bin_12
primary_cluster_11	EWC12.bin_11
primary_cluster_11	EWC16.bin_15
primary_cluster_11	EWB80.bin_23
primary_cluster_11	EWB17.bin_10
primary_cluster_11	EWC61.bin_44
primary_cluster_11	EWB61.bin_15
primary_cluster_11	EWC62.bin_28
primary_cluster_11	EWB62.bin_22
primary_cluster_11	EWC84.bin_35
primary_cluster_11	EWC7.bin_19
primary_cluster_11	EWB7.bin_54
primary_cluster_11	EWA7.bin_24
primary_cluster_11	EWB77.bin_8
primary_cluster_11	EWC6.bin_52
primary_cluster_11	EWA6.bin_4
primary_cluster_11	EWC56.bin_30
primary_cluster_11	EWB56.bin_3
primary_cluster_11	EWC20.bin_10
primary_cluster_11	EWA20.bin_14
primary_cluster_11	EWC49.bin_10
primary_cluster_11	EWB18.bin_26
primary_cluster_11	EWA18.bin_19
primary_cluster_56	EWB81.bin_89
primary_cluster_56	EWC2.bin_26
primary_cluster_56	EWB2.bin_9
primary_cluster_56	EWA69.bin_2
primary_cluster_56	EWB78.bin_19
primary_cluster_56	EWB66.bin_39
primary_cluster_56	EWC1.bin_29
primary_cluster_56	EWB1.bin_2
primary_cluster_56	EWC12.bin_47
primary_cluster_56	EWB12.bin_32
primary_cluster_56	EWB16.bin_55
primary_cluster_56	EWB16.bin_39
primary_cluster_56	EWC17.bin_6
primary_cluster_56	EWB62.bin_13
primary_cluster_56	EWC9.bin_15
primary_cluster_56	EWB9.bin_30
primary_cluster_56	EWA84.bin_8
primary_cluster_56	EWB7.bin_33
primary_cluster_56	EWA7.bin_19
primary_cluster_56	EWA6.bin_1
primary_cluster_56	EWC56.bin_20
primary_cluster_56	EWB56.bin_4
primary_cluster_56	EWB20.bin_27
primary_cluster_56	EWA20.bin_18
primary_cluster_56	EWC49.bin_43
primary_cluster_56	EWB49.bin_49
primary_cluster_56	EWA49.bin_66
primary_cluster_56	EWC18.bin_2
primary_cluster_56	EWA18.bin_6
primary_cluster_58	EWB8.bin_34
primary_cluster_58	EWA8.bin_18
primary_cluster_58	EWB2.bin_15
primary_cluster_58	EWC69.bin_19
primary_cluster_58	EWB69.bin_51
primary_cluster_58	EWB69.bin_49
primary_cluster_58	EWA69.bin_14
primary_cluster_58	EWB66.bin_36
primary_cluster_58	EWB66.bin_30
primary_cluster_58	EWA66.bin_13
primary_cluster_58	EWC12.bin_17
primary_cluster_58	EWB12.bin_34
primary_cluster_58	EWA80.bin_11
primary_cluster_58	EWB62.bin_8
primary_cluster_58	EWA76.bin_33
primary_cluster_58	EWC7.bin_28
primary_cluster_58	EWB7.bin_28
primary_cluster_58	EWA7.bin_22
primary_cluster_58	EWC77.bin_38
primary_cluster_58	EWA77.bin_16
primary_cluster_58	EWC6.bin_15
primary_cluster_58	EWB6.bin_12
primary_cluster_58	EWC20.bin_34
primary_cluster_58	EWB20.bin_36
primary_cluster_58	EWA20.bin_83
primary_cluster_58	EWA20.bin_71
primary_cluster_129	EWA8.bin_22
primary_cluster_129	EWB81.bin_21
primary_cluster_129	EWA81.bin_4
primary_cluster_129	EWC67.bin_24
primary_cluster_129	EWA67.bin_31
primary_cluster_129	EWC2.bin_7
primary_cluster_129	EWC1.bin_12
primary_cluster_129	EWB1.bin_5
primary_cluster_129	EWC16.bin_26
primary_cluster_129	EWB16.bin_29
primary_cluster_129	EWB80.bin_7
primary_cluster_129	EWC17.bin_23
primary_cluster_129	EWB17.bin_8
primary_cluster_129	EWB61.bin_42
primary_cluster_129	EWC62.bin_60
primary_cluster_129	EWC9.bin_4
primary_cluster_129	EWB9.bin_1
primary_cluster_129	EWA84.bin_15
primary_cluster_129	EWC76.bin_47
primary_cluster_129	EWC7.bin_21
primary_cluster_129	EWB77.bin_5
primary_cluster_129	EWA6.bin_27
primary_cluster_129	EWB56.bin_15
primary_cluster_129	EWC20.bin_55
primary_cluster_129	EWB20.bin_10
primary_cluster_129	EWC49.bin_30
primary_cluster_129	EWB49.bin_4
primary_cluster_129	EWB18.bin_2
primary_cluster_138	EWC8.bin_37
primary_cluster_138	EWA8.bin_14
primary_cluster_138	EWC81.bin_24
primary_cluster_138	EWB81.bin_29
primary_cluster_138	EWA81.bin_16
primary_cluster_138	EWA67.bin_40
primary_cluster_138	EWC2.bin_20
primary_cluster_138	EWA2.bin_14
primary_cluster_138	EWC69.bin_36
primary_cluster_138	EWA69.bin_31
primary_cluster_138	EWB78.bin_11
primary_cluster_138	EWA78.bin_39
primary_cluster_138	EWB10.bin_8
primary_cluster_138	EWB66.bin_11
primary_cluster_138	EWA66.bin_27
primary_cluster_138	EWC1.bin_9
primary_cluster_138	EWB1.bin_8
primary_cluster_138	EWB12.bin_7
primary_cluster_138	EWB16.bin_38
primary_cluster_138	EWC80.bin_11
primary_cluster_138	EWA80.bin_9
primary_cluster_138	EWC17.bin_59
primary_cluster_138	EWB17.bin_18
primary_cluster_138	EWC61.bin_25
primary_cluster_138	EWB61.bin_52
primary_cluster_138	EWC62.bin_15
primary_cluster_138	EWC9.bin_37
primary_cluster_138	EWB9.bin_14
primary_cluster_138	EWC84.bin_25
primary_cluster_138	EWA84.bin_39
primary_cluster_138	EWC76.bin_15
primary_cluster_138	EWA76.bin_12
primary_cluster_138	EWC7.bin_29
primary_cluster_138	EWB7.bin_20
primary_cluster_138	EWA7.bin_29
primary_cluster_138	EWC77.bin_10
primary_cluster_138	EWC6.bin_14
primary_cluster_138	EWB6.bin_14
primary_cluster_138	EWA56.bin_43
primary_cluster_138	EWC20.bin_49
primary_cluster_138	EWB20.bin_45
primary_cluster_138	EWA20.bin_31
primary_cluster_138	EWC49.bin_17
primary_cluster_138	EWB49.bin_40
primary_cluster_140	EWC8.bin_15
primary_cluster_140	EWA8.bin_66
primary_cluster_140	EWC81.bin_30
primary_cluster_140	EWB81.bin_74
primary_cluster_140	EWB67.bin_34
primary_cluster_140	EWA67.bin_9
primary_cluster_140	EWB66.bin_8
primary_cluster_140	EWC1.bin_11
primary_cluster_140	EWB1.bin_4
primary_cluster_140	EWC12.bin_8
primary_cluster_140	EWB12.bin_15
primary_cluster_140	EWC16.bin_36
primary_cluster_140	EWB16.bin_17
primary_cluster_140	EWA80.bin_7
primary_cluster_140	EWB17.bin_25
primary_cluster_140	EWC62.bin_61
primary_cluster_140	EWC9.bin_35
primary_cluster_140	EWC84.bin_19
primary_cluster_140	EWC76.bin_12
primary_cluster_140	EWC7.bin_30
primary_cluster_140	EWB7.bin_25
primary_cluster_140	EWA7.bin_60
primary_cluster_140	EWC56.bin_11
primary_cluster_140	EWB56.bin_7
primary_cluster_140	EWA56.bin_13
primary_cluster_140	EWC49.bin_23
primary_cluster_140	EWB49.bin_34
primary_cluster_143	EWC8.bin_51
primary_cluster_143	EWA8.bin_57
primary_cluster_143	EWC81.bin_11
primary_cluster_143	EWB81.bin_85
primary_cluster_143	EWA81.bin_3
primary_cluster_143	EWB67.bin_39
primary_cluster_143	EWA67.bin_35
primary_cluster_143	EWA69.bin_29
primary_cluster_143	EWA78.bin_48
primary_cluster_143	EWA66.bin_5
primary_cluster_143	EWC1.bin_4
primary_cluster_143	EWB1.bin_17
primary_cluster_143	EWC12.bin_15
primary_cluster_143	EWB12.bin_28
primary_cluster_143	EWC80.bin_35
primary_cluster_143	EWB17.bin_20
primary_cluster_143	EWC61.bin_1
primary_cluster_143	EWB61.bin_41
primary_cluster_143	EWC62.bin_57
primary_cluster_143	EWC9.bin_53
primary_cluster_143	EWC84.bin_32
primary_cluster_143	EWA84.bin_21
primary_cluster_143	EWC76.bin_53
primary_cluster_143	EWC7.bin_56
primary_cluster_143	EWB7.bin_23
primary_cluster_143	EWA7.bin_37
primary_cluster_143	EWC77.bin_45
primary_cluster_143	EWC56.bin_17
primary_cluster_143	EWA56.bin_44
primary_cluster_143	EWC20.bin_35
primary_cluster_143	EWB20.bin_121
primary_cluster_143	EWB49.bin_42
primary_cluster_143	EWA49.bin_6
primary_cluster_151	EWC8.bin_13
primary_cluster_151	EWB8.bin_37
primary_cluster_151	EWC81.bin_19
primary_cluster_151	EWA81.bin_23
primary_cluster_151	EWC67.bin_37
primary_cluster_151	EWC69.bin_21
primary_cluster_151	EWA69.bin_58
primary_cluster_151	EWB10.bin_26
primary_cluster_151	EWB66.bin_27
primary_cluster_151	EWA66.bin_10
primary_cluster_151	EWC12.bin_48
primary_cluster_151	EWB12.bin_8
primary_cluster_151	EWC80.bin_42
primary_cluster_151	EWC84.bin_10
primary_cluster_151	EWA84.bin_42
primary_cluster_151	EWA76.bin_81
primary_cluster_151	EWC7.bin_84
primary_cluster_151	EWB7.bin_32
primary_cluster_151	EWA7.bin_41
primary_cluster_151	EWC77.bin_48
primary_cluster_151	EWC6.bin_49
primary_cluster_151	EWA6.bin_17
primary_cluster_151	EWA56.bin_37
primary_cluster_151	EWC20.bin_44
primary_cluster_151	EWB20.bin_75
primary_cluster_151	EWA20.bin_68
primary_cluster_151	EWA49.bin_25
primary_cluster_169	EWC8.bin_1
primary_cluster_169	EWA8.bin_61
primary_cluster_169	EWC81.bin_21
primary_cluster_169	EWB81.bin_24
primary_cluster_169	EWA81.bin_18
primary_cluster_169	EWB67.bin_15
primary_cluster_169	EWA67.bin_38
primary_cluster_169	EWA69.bin_1
primary_cluster_169	EWA66.bin_1
primary_cluster_169	EWB1.bin_7
primary_cluster_169	EWC12.bin_20
primary_cluster_169	EWB12.bin_10
primary_cluster_169	EWC80.bin_7
primary_cluster_169	EWC17.bin_5
primary_cluster_169	EWB17.bin_29
primary_cluster_169	EWC61.bin_28
primary_cluster_169	EWB61.bin_21
primary_cluster_169	EWC62.bin_3
primary_cluster_169	EWC9.bin_16
primary_cluster_169	EWC84.bin_1
primary_cluster_169	EWA84.bin_37
primary_cluster_169	EWC76.bin_6
primary_cluster_169	EWA76.bin_3
primary_cluster_169	EWC7.bin_50
primary_cluster_169	EWB7.bin_5
primary_cluster_169	EWA7.bin_47
primary_cluster_169	EWC77.bin_9
primary_cluster_169	EWC6.bin_21
primary_cluster_169	EWB6.bin_13
primary_cluster_169	EWA56.bin_47
primary_cluster_169	EWC20.bin_36
primary_cluster_169	EWC49.bin_3
primary_cluster_169	EWB49.bin_23
primary_cluster_169	EWA49.bin_5
primary_cluster_181	EWC8.bin_17
primary_cluster_181	EWB8.bin_4
primary_cluster_181	EWA8.bin_27
primary_cluster_181	EWC81.bin_9
primary_cluster_181	EWB81.bin_9
primary_cluster_181	EWC67.bin_23
primary_cluster_181	EWB67.bin_3
primary_cluster_181	EWA67.bin_2
primary_cluster_181	EWC2.bin_6
primary_cluster_181	EWA2.bin_1
primary_cluster_181	EWC69.bin_6
primary_cluster_181	EWA69.bin_28
primary_cluster_181	EWB66.bin_41
primary_cluster_181	EWA66.bin_23
primary_cluster_181	EWB1.bin_23
primary_cluster_181	EWC12.bin_28
primary_cluster_181	EWB12.bin_5
primary_cluster_181	EWB16.bin_9
primary_cluster_181	EWC80.bin_10
primary_cluster_181	EWC17.bin_48
primary_cluster_181	EWB17.bin_13
primary_cluster_181	EWC61.bin_21
primary_cluster_181	EWB61.bin_25
primary_cluster_181	EWC62.bin_12
primary_cluster_181	EWC9.bin_6
primary_cluster_181	EWC84.bin_13
primary_cluster_181	EWA84.bin_11
primary_cluster_181	EWC76.bin_56
primary_cluster_181	EWA76.bin_25
primary_cluster_181	EWC7.bin_34
primary_cluster_181	EWB7.bin_16
primary_cluster_181	EWA7.bin_36
primary_cluster_181	EWC56.bin_4
primary_cluster_181	EWA56.bin_14
primary_cluster_181	EWC20.bin_73
primary_cluster_181	EWC20.bin_68
primary_cluster_181	EWC49.bin_6
primary_cluster_181	EWB49.bin_17
primary_cluster_181	EWA49.bin_18
primary_cluster_181	EWB18.bin_43
primary_cluster_184	EWC8.bin_4
primary_cluster_184	EWB8.bin_17
primary_cluster_184	EWA8.bin_7
primary_cluster_184	EWC81.bin_3
primary_cluster_184	EWB81.bin_3
primary_cluster_184	EWC67.bin_4
primary_cluster_184	EWB67.bin_6
primary_cluster_184	EWA67.bin_3
primary_cluster_184	EWC2.bin_3
primary_cluster_184	EWA2.bin_4
primary_cluster_184	EWC69.bin_3
primary_cluster_184	EWA69.bin_19
primary_cluster_184	EWA78.bin_8
primary_cluster_184	EWB1.bin_22
primary_cluster_184	EWC12.bin_18
primary_cluster_184	EWB12.bin_2
primary_cluster_184	EWC16.bin_1
primary_cluster_184	EWC80.bin_25
primary_cluster_184	EWA80.bin_29
primary_cluster_184	EWC17.bin_33
primary_cluster_184	EWB17.bin_46
primary_cluster_184	EWB61.bin_4
primary_cluster_184	EWC62.bin_4
primary_cluster_184	EWC9.bin_12
primary_cluster_184	EWC84.bin_8
primary_cluster_184	EWC76.bin_18
primary_cluster_184	EWA76.bin_72
primary_cluster_184	EWC7.bin_11
primary_cluster_184	EWB7.bin_11
primary_cluster_184	EWA7.bin_2
primary_cluster_184	EWC77.bin_36
primary_cluster_184	EWC6.bin_22
primary_cluster_184	EWB6.bin_19
primary_cluster_184	EWA6.bin_5
primary_cluster_184	EWC56.bin_22
primary_cluster_184	EWB56.bin_6
primary_cluster_184	EWC20.bin_9
primary_cluster_184	EWB20.bin_23
primary_cluster_184	EWC49.bin_7
primary_cluster_184	EWB49.bin_9
primary_cluster_184	EWA49.bin_4
primary_cluster_184	EWB18.bin_11
primary_cluster_202	EWC8.bin_53
primary_cluster_202	EWB8.bin_48
primary_cluster_202	EWA81.bin_48
primary_cluster_202	EWC69.bin_20
primary_cluster_202	EWB66.bin_23
primary_cluster_202	EWA66.bin_35
primary_cluster_202	EWB12.bin_24
primary_cluster_202	EWC80.bin_49
primary_cluster_202	EWB17.bin_58
primary_cluster_202	EWC61.bin_49
primary_cluster_202	EWB61.bin_58
primary_cluster_202	EWB9.bin_8
primary_cluster_202	EWC84.bin_20
primary_cluster_202	EWA84.bin_33
primary_cluster_202	EWA76.bin_40
primary_cluster_202	EWC7.bin_62
primary_cluster_202	EWB7.bin_47
primary_cluster_202	EWA7.bin_44
primary_cluster_202	EWC77.bin_23
primary_cluster_202	EWA77.bin_29
primary_cluster_202	EWC6.bin_39
primary_cluster_202	EWA6.bin_22
primary_cluster_202	EWC56.bin_41
primary_cluster_202	EWA56.bin_36
primary_cluster_202	EWA20.bin_66
primary_cluster_202	EWA18.bin_10
primary_cluster_205	EWC8.bin_48
primary_cluster_205	EWB8.bin_44
primary_cluster_205	EWA8.bin_41
primary_cluster_205	EWC81.bin_41
primary_cluster_205	EWB81.bin_104
primary_cluster_205	EWA81.bin_39
primary_cluster_205	EWB67.bin_24
primary_cluster_205	EWA67.bin_37
primary_cluster_205	EWC2.bin_11
primary_cluster_205	EWA2.bin_37
primary_cluster_205	EWC69.bin_48
primary_cluster_205	EWA69.bin_47
primary_cluster_205	EWA78.bin_23
primary_cluster_205	EWA10.bin_11
primary_cluster_205	EWA66.bin_29
primary_cluster_205	EWC1.bin_39
primary_cluster_205	EWB1.bin_52
primary_cluster_205	EWC12.bin_27
primary_cluster_205	EWB12.bin_48
primary_cluster_205	EWB16.bin_40
primary_cluster_205	EWB80.bin_13
primary_cluster_205	EWA80.bin_32
primary_cluster_205	EWC17.bin_72
primary_cluster_205	EWB17.bin_41
primary_cluster_205	EWB61.bin_31
primary_cluster_205	EWC62.bin_55
primary_cluster_205	EWC9.bin_45
primary_cluster_205	EWB9.bin_16
primary_cluster_205	EWC84.bin_33
primary_cluster_205	EWA84.bin_45
primary_cluster_205	EWC76.bin_27
primary_cluster_205	EWC7.bin_78
primary_cluster_205	EWA7.bin_73
primary_cluster_205	EWB77.bin_13
primary_cluster_205	EWA77.bin_33
primary_cluster_205	EWB6.bin_45
primary_cluster_205	EWA6.bin_32
primary_cluster_205	EWC56.bin_59
primary_cluster_205	EWB56.bin_10
primary_cluster_205	EWA56.bin_40
primary_cluster_205	EWC20.bin_64
primary_cluster_205	EWB20.bin_101
primary_cluster_205	EWA20.bin_46
primary_cluster_205	EWB49.bin_65
primary_cluster_205	EWA49.bin_59
primary_cluster_205	EWB18.bin_25
primary_cluster_205	EWA18.bin_23
primary_cluster_208	EWC8.bin_59
primary_cluster_208	EWA8.bin_32
primary_cluster_208	EWC81.bin_27
primary_cluster_208	EWB81.bin_82
primary_cluster_208	EWA81.bin_38
primary_cluster_208	EWC67.bin_21
primary_cluster_208	EWC2.bin_2
primary_cluster_208	EWA2.bin_12
primary_cluster_208	EWA69.bin_53
primary_cluster_208	EWB78.bin_45
primary_cluster_208	EWA78.bin_35
primary_cluster_208	EWA66.bin_43
primary_cluster_208	EWC1.bin_33
primary_cluster_208	EWB1.bin_43
primary_cluster_208	EWC12.bin_35
primary_cluster_208	EWB12.bin_36
primary_cluster_208	EWC16.bin_27
primary_cluster_208	EWB16.bin_48
primary_cluster_208	EWC80.bin_36
primary_cluster_208	EWB80.bin_11
primary_cluster_208	EWA80.bin_12
primary_cluster_208	EWC17.bin_51
primary_cluster_208	EWB17.bin_57
primary_cluster_208	EWC61.bin_41
primary_cluster_208	EWB61.bin_63
primary_cluster_208	EWC62.bin_24
primary_cluster_208	EWC9.bin_48
primary_cluster_208	EWC84.bin_23
primary_cluster_208	EWA84.bin_59
primary_cluster_208	EWC76.bin_14
primary_cluster_208	EWC7.bin_69
primary_cluster_208	EWB7.bin_49
primary_cluster_208	EWA7.bin_52
primary_cluster_208	EWC77.bin_49
primary_cluster_208	EWB77.bin_29
primary_cluster_208	EWA77.bin_13
primary_cluster_208	EWC6.bin_62
primary_cluster_208	EWB6.bin_25
primary_cluster_208	EWC56.bin_29
primary_cluster_208	EWB56.bin_29
primary_cluster_208	EWA56.bin_41
primary_cluster_208	EWC20.bin_61
primary_cluster_208	EWB20.bin_71
primary_cluster_208	EWA20.bin_58
primary_cluster_208	EWC49.bin_8
primary_cluster_208	EWA49.bin_14
primary_cluster_208	EWB18.bin_20
primary_cluster_210	EWB8.bin_32
primary_cluster_210	EWC81.bin_29
primary_cluster_210	EWB81.bin_57
primary_cluster_210	EWA81.bin_50
primary_cluster_210	EWC67.bin_17
primary_cluster_210	EWA67.bin_16
primary_cluster_210	EWC69.bin_30
primary_cluster_210	EWA69.bin_63
primary_cluster_210	EWA78.bin_49
primary_cluster_210	EWA10.bin_14
primary_cluster_210	EWC1.bin_25
primary_cluster_210	EWC12.bin_26
primary_cluster_210	EWC80.bin_56
primary_cluster_210	EWB80.bin_15
primary_cluster_210	EWA80.bin_8
primary_cluster_210	EWB17.bin_26
primary_cluster_210	EWC61.bin_42
primary_cluster_210	EWB61.bin_56
primary_cluster_210	EWC62.bin_58
primary_cluster_210	EWC9.bin_39
primary_cluster_210	EWB9.bin_26
primary_cluster_210	EWC76.bin_29
primary_cluster_210	EWC7.bin_82
primary_cluster_210	EWB7.bin_40
primary_cluster_210	EWA7.bin_34
primary_cluster_210	EWB77.bin_31
primary_cluster_210	EWA77.bin_21
primary_cluster_210	EWC6.bin_36
primary_cluster_210	EWA56.bin_69
primary_cluster_210	EWC20.bin_62
primary_cluster_210	EWB20.bin_70
primary_cluster_210	EWB49.bin_54
primary_cluster_210	EWA49.bin_40
primary_cluster_210	EWB18.bin_36
primary_cluster_253	EWC8.bin_29
primary_cluster_253	EWB8.bin_28
primary_cluster_253	EWC81.bin_7
primary_cluster_253	EWB81.bin_15
primary_cluster_253	EWA81.bin_30
primary_cluster_253	EWC67.bin_28
primary_cluster_253	EWA67.bin_4
primary_cluster_253	EWB2.bin_3
primary_cluster_253	EWC69.bin_15
primary_cluster_253	EWB69.bin_10
primary_cluster_253	EWB78.bin_2
primary_cluster_253	EWA78.bin_1
primary_cluster_253	EWB10.bin_34
primary_cluster_253	EWB66.bin_16
primary_cluster_253	EWA66.bin_53
primary_cluster_253	EWC1.bin_16
primary_cluster_253	EWC12.bin_19
primary_cluster_253	EWC16.bin_5
primary_cluster_253	EWB16.bin_77
primary_cluster_253	EWC80.bin_4
primary_cluster_253	EWB80.bin_1
primary_cluster_253	EWA80.bin_13
primary_cluster_253	EWC17.bin_60
primary_cluster_253	EWC61.bin_23
primary_cluster_253	EWB61.bin_34
primary_cluster_253	EWC62.bin_42
primary_cluster_253	EWC9.bin_29
primary_cluster_253	EWB9.bin_17
primary_cluster_253	EWA84.bin_2
primary_cluster_253	EWC76.bin_61
primary_cluster_253	EWA76.bin_18
primary_cluster_253	EWC7.bin_18
primary_cluster_253	EWB7.bin_6
primary_cluster_253	EWA7.bin_20
primary_cluster_253	EWC77.bin_14
primary_cluster_253	EWB77.bin_45
primary_cluster_253	EWA77.bin_14
primary_cluster_253	EWC6.bin_11
primary_cluster_253	EWB6.bin_55
primary_cluster_253	EWA6.bin_2
primary_cluster_253	EWC56.bin_23
primary_cluster_253	EWB56.bin_20
primary_cluster_253	EWA56.bin_9
primary_cluster_253	EWC20.bin_8
primary_cluster_253	EWB20.bin_14
primary_cluster_253	EWA20.bin_15
primary_cluster_253	EWC49.bin_28
primary_cluster_253	EWB49.bin_38
primary_cluster_253	EWA49.bin_70
primary_cluster_253	EWC18.bin_18
primary_cluster_253	EWA18.bin_20
primary_cluster_255	EWC8.bin_34
primary_cluster_255	EWB8.bin_43
primary_cluster_255	EWA8.bin_62
primary_cluster_255	EWC81.bin_73
primary_cluster_255	EWB81.bin_27
primary_cluster_255	EWC67.bin_20
primary_cluster_255	EWB2.bin_16
primary_cluster_255	EWC69.bin_39
primary_cluster_255	EWB69.bin_33
primary_cluster_255	EWA78.bin_38
primary_cluster_255	EWB66.bin_28
primary_cluster_255	EWC12.bin_52
primary_cluster_255	EWB16.bin_19
primary_cluster_255	EWC80.bin_31
primary_cluster_255	EWB80.bin_36
primary_cluster_255	EWC17.bin_39
primary_cluster_255	EWB17.bin_43
primary_cluster_255	EWC61.bin_29
primary_cluster_255	EWB61.bin_43
primary_cluster_255	EWB9.bin_21
primary_cluster_255	EWC84.bin_16
primary_cluster_255	EWA84.bin_31
primary_cluster_255	EWC76.bin_20
primary_cluster_255	EWA76.bin_76
primary_cluster_255	EWB7.bin_35
primary_cluster_255	EWC77.bin_18
primary_cluster_255	EWB77.bin_22
primary_cluster_255	EWC6.bin_53
primary_cluster_255	EWB6.bin_81
primary_cluster_255	EWB56.bin_23
primary_cluster_255	EWC20.bin_58
primary_cluster_255	EWA20.bin_40
primary_cluster_255	EWC49.bin_29
primary_cluster_255	EWB49.bin_44
primary_cluster_255	EWB18.bin_40
primary_cluster_284	EWC8.bin_33
primary_cluster_284	EWC81.bin_14
primary_cluster_284	EWB81.bin_20
primary_cluster_284	EWC2.bin_13
primary_cluster_284	EWB2.bin_23
primary_cluster_284	EWA2.bin_30
primary_cluster_284	EWC69.bin_29
primary_cluster_284	EWB69.bin_61
primary_cluster_284	EWA69.bin_17
primary_cluster_284	EWA78.bin_63
primary_cluster_284	EWB10.bin_27
primary_cluster_284	EWB66.bin_22
primary_cluster_284	EWA66.bin_68
primary_cluster_284	EWC1.bin_21
primary_cluster_284	EWB1.bin_19
primary_cluster_284	EWC16.bin_51
primary_cluster_284	EWB16.bin_10
primary_cluster_284	EWB80.bin_20
primary_cluster_284	EWA80.bin_33
primary_cluster_284	EWC17.bin_19
primary_cluster_284	EWB61.bin_85
primary_cluster_284	EWC62.bin_32
primary_cluster_284	EWB62.bin_64
primary_cluster_284	EWC9.bin_14
primary_cluster_284	EWB9.bin_9
primary_cluster_284	EWA7.bin_71
primary_cluster_284	EWB77.bin_21
primary_cluster_284	EWA77.bin_28
primary_cluster_284	EWB6.bin_61
primary_cluster_284	EWA6.bin_21
primary_cluster_284	EWB56.bin_18
primary_cluster_284	EWC20.bin_47
primary_cluster_284	EWB20.bin_29
primary_cluster_284	EWA20.bin_63
primary_cluster_284	EWB49.bin_31
primary_cluster_284	EWC18.bin_35
primary_cluster_284	EWB18.bin_28
primary_cluster_302	EWB8.bin_24
primary_cluster_302	EWA8.bin_70
primary_cluster_302	EWC81.bin_61
primary_cluster_302	EWC67.bin_51
primary_cluster_302	EWB2.bin_33
primary_cluster_302	EWA2.bin_39
primary_cluster_302	EWB69.bin_88
primary_cluster_302	EWA69.bin_51
primary_cluster_302	EWB10.bin_57
primary_cluster_302	EWA66.bin_47
primary_cluster_302	EWB1.bin_45
primary_cluster_302	EWC12.bin_30
primary_cluster_302	EWB12.bin_44
primary_cluster_302	EWB16.bin_23
primary_cluster_302	EWC17.bin_49
primary_cluster_302	EWC9.bin_17
primary_cluster_302	EWB9.bin_6
primary_cluster_302	EWB7.bin_48
primary_cluster_302	EWB6.bin_79
primary_cluster_302	EWA6.bin_26
primary_cluster_302	EWC56.bin_45
primary_cluster_302	EWB56.bin_14
primary_cluster_302	EWB49.bin_50
primary_cluster_302	EWA49.bin_30
primary_cluster_302	EWC18.bin_30
primary_cluster_304	EWB8.bin_55
primary_cluster_304	EWC81.bin_59
primary_cluster_304	EWB81.bin_41
primary_cluster_304	EWA81.bin_27
primary_cluster_304	EWC67.bin_42
primary_cluster_304	EWC2.bin_5
primary_cluster_304	EWB2.bin_28
primary_cluster_304	EWA2.bin_38
primary_cluster_304	EWB69.bin_55
primary_cluster_304	EWA69.bin_64
primary_cluster_304	EWA78.bin_60
primary_cluster_304	EWB10.bin_49
primary_cluster_304	EWB66.bin_45
primary_cluster_304	EWC1.bin_32
primary_cluster_304	EWB12.bin_33
primary_cluster_304	EWB16.bin_35
primary_cluster_304	EWC80.bin_37
primary_cluster_304	EWA80.bin_28
primary_cluster_304	EWB17.bin_42
primary_cluster_304	EWC61.bin_30
primary_cluster_304	EWB61.bin_45
primary_cluster_304	EWC9.bin_57
primary_cluster_304	EWB9.bin_34
primary_cluster_304	EWC76.bin_43
primary_cluster_304	EWA76.bin_62
primary_cluster_304	EWB7.bin_57
primary_cluster_304	EWA7.bin_33
primary_cluster_304	EWA77.bin_26
primary_cluster_304	EWB6.bin_78
primary_cluster_304	EWC56.bin_40
primary_cluster_304	EWB56.bin_41
primary_cluster_304	EWA56.bin_67
primary_cluster_304	EWB20.bin_91
primary_cluster_304	EWB49.bin_26
primary_cluster_304	EWA49.bin_62
primary_cluster_316	EWB81.bin_6
primary_cluster_316	EWA81.bin_9
primary_cluster_316	EWA2.bin_15
primary_cluster_316	EWA69.bin_38
primary_cluster_316	EWA78.bin_30
primary_cluster_316	EWB10.bin_35
primary_cluster_316	EWA66.bin_65
primary_cluster_316	EWC1.bin_6
primary_cluster_316	EWB1.bin_29
primary_cluster_316	EWC12.bin_46
primary_cluster_316	EWB12.bin_13
primary_cluster_316	EWB16.bin_13
primary_cluster_316	EWB80.bin_4
primary_cluster_316	EWA80.bin_6
primary_cluster_316	EWC17.bin_22
primary_cluster_316	EWB17.bin_3
primary_cluster_316	EWB61.bin_17
primary_cluster_316	EWA84.bin_5
primary_cluster_316	EWC7.bin_6
primary_cluster_316	EWA7.bin_68
primary_cluster_316	EWC77.bin_20
primary_cluster_316	EWB77.bin_10
primary_cluster_316	EWA77.bin_6
primary_cluster_316	EWB56.bin_2
primary_cluster_316	EWA20.bin_16
primary_cluster_316	EWC49.bin_26
primary_cluster_316	EWB49.bin_29
primary_cluster_316	EWC18.bin_9
primary_cluster_320	EWC8.bin_42
primary_cluster_320	EWC81.bin_55
primary_cluster_320	EWC67.bin_39
primary_cluster_320	EWB67.bin_49
primary_cluster_320	EWB69.bin_44
primary_cluster_320	EWA69.bin_46
primary_cluster_320	EWC78.bin_38
primary_cluster_320	EWB78.bin_24
primary_cluster_320	EWA78.bin_62
primary_cluster_320	EWB10.bin_37
primary_cluster_320	EWB66.bin_49
primary_cluster_320	EWA66.bin_59
primary_cluster_320	EWB12.bin_9
primary_cluster_320	EWC16.bin_40
primary_cluster_320	EWB16.bin_31
primary_cluster_320	EWB80.bin_26
primary_cluster_320	EWA80.bin_22
primary_cluster_320	EWB61.bin_35
primary_cluster_320	EWB62.bin_46
primary_cluster_320	EWB9.bin_22
primary_cluster_320	EWA7.bin_76
primary_cluster_320	EWB77.bin_30
primary_cluster_320	EWA77.bin_24
primary_cluster_320	EWB6.bin_102
primary_cluster_320	EWC56.bin_42
primary_cluster_320	EWB56.bin_32
primary_cluster_320	EWA56.bin_56
primary_cluster_320	EWC20.bin_23
primary_cluster_320	EWB20.bin_64
primary_cluster_320	EWC49.bin_34
primary_cluster_320	EWB49.bin_45
primary_cluster_320	EWA49.bin_32
primary_cluster_320	EWC18.bin_14
primary_cluster_330	EWC8.bin_55
primary_cluster_330	EWB8.bin_30
primary_cluster_330	EWA8.bin_31
primary_cluster_330	EWC81.bin_48
primary_cluster_330	EWB81.bin_43
primary_cluster_330	EWA81.bin_28
primary_cluster_330	EWC67.bin_36
primary_cluster_330	EWC2.bin_9
primary_cluster_330	EWB2.bin_10
primary_cluster_330	EWA2.bin_19
primary_cluster_330	EWC69.bin_32
primary_cluster_330	EWB69.bin_25
primary_cluster_330	EWA69.bin_23
primary_cluster_330	EWC78.bin_14
primary_cluster_330	EWB78.bin_48
primary_cluster_330	EWB10.bin_54
primary_cluster_330	EWB66.bin_12
primary_cluster_330	EWA66.bin_39
primary_cluster_330	EWC1.bin_36
primary_cluster_330	EWB1.bin_50
primary_cluster_330	EWC12.bin_43
primary_cluster_330	EWC16.bin_54
primary_cluster_330	EWB16.bin_34
primary_cluster_330	EWB80.bin_32
primary_cluster_330	EWC17.bin_37
primary_cluster_330	EWC61.bin_18
primary_cluster_330	EWB61.bin_24
primary_cluster_330	EWC62.bin_75
primary_cluster_330	EWB62.bin_20
primary_cluster_330	EWC9.bin_18
primary_cluster_330	EWB9.bin_15
primary_cluster_330	EWC84.bin_18
primary_cluster_330	EWC76.bin_30
primary_cluster_330	EWB7.bin_22
primary_cluster_330	EWA7.bin_70
primary_cluster_330	EWB77.bin_28
primary_cluster_330	EWB6.bin_50
primary_cluster_330	EWB56.bin_25
primary_cluster_330	EWA56.bin_31
primary_cluster_330	EWC20.bin_29
primary_cluster_330	EWA20.bin_92
primary_cluster_330	EWB49.bin_53
primary_cluster_330	EWB18.bin_16
primary_cluster_330	EWA18.bin_7
primary_cluster_339	EWB8.bin_33
primary_cluster_339	EWA81.bin_7
primary_cluster_339	EWC67.bin_9
primary_cluster_339	EWA2.bin_16
primary_cluster_339	EWC69.bin_34
primary_cluster_339	EWA69.bin_56
primary_cluster_339	EWA78.bin_33
primary_cluster_339	EWB66.bin_31
primary_cluster_339	EWA66.bin_19
primary_cluster_339	EWB1.bin_34
primary_cluster_339	EWC12.bin_33
primary_cluster_339	EWC16.bin_47
primary_cluster_339	EWB16.bin_8
primary_cluster_339	EWC80.bin_41
primary_cluster_339	EWB80.bin_18
primary_cluster_339	EWA80.bin_30
primary_cluster_339	EWC17.bin_38
primary_cluster_339	EWB17.bin_36
primary_cluster_339	EWC61.bin_35
primary_cluster_339	EWB9.bin_12
primary_cluster_339	EWC76.bin_38
primary_cluster_339	EWA76.bin_66
primary_cluster_339	EWC7.bin_37
primary_cluster_339	EWC77.bin_21
primary_cluster_339	EWB77.bin_15
primary_cluster_339	EWA77.bin_10
primary_cluster_339	EWC6.bin_17
primary_cluster_339	EWB6.bin_58
primary_cluster_339	EWA6.bin_23
primary_cluster_339	EWB20.bin_41
primary_cluster_339	EWB49.bin_32
primary_cluster_339	EWA49.bin_42
primary_cluster_339	EWB18.bin_21
primary_cluster_339	EWA18.bin_11
primary_cluster_371	EWC8.bin_20
primary_cluster_371	EWA8.bin_58
primary_cluster_371	EWB81.bin_51
primary_cluster_371	EWC2.bin_8
primary_cluster_371	EWB2.bin_7
primary_cluster_371	EWB10.bin_19
primary_cluster_371	EWA66.bin_22
primary_cluster_371	EWC12.bin_12
primary_cluster_371	EWC16.bin_20
primary_cluster_371	EWB16.bin_14
primary_cluster_371	EWB80.bin_16
primary_cluster_371	EWC17.bin_14
primary_cluster_371	EWB17.bin_54
primary_cluster_371	EWB61.bin_50
primary_cluster_371	EWC62.bin_31
primary_cluster_371	EWC9.bin_36
primary_cluster_371	EWA84.bin_74
primary_cluster_371	EWC7.bin_52
primary_cluster_371	EWB7.bin_30
primary_cluster_371	EWB77.bin_19
primary_cluster_371	EWC56.bin_27
primary_cluster_371	EWB56.bin_19
primary_cluster_371	EWA56.bin_38
primary_cluster_371	EWC20.bin_26
primary_cluster_371	EWA20.bin_12
primary_cluster_371	EWC49.bin_24
primary_cluster_371	EWB49.bin_24
primary_cluster_371	EWA49.bin_21
primary_cluster_371	EWC18.bin_20
primary_cluster_375	EWC8.bin_7
primary_cluster_375	EWA8.bin_12
primary_cluster_375	EWC81.bin_20
primary_cluster_375	EWA81.bin_10
primary_cluster_375	EWA69.bin_11
primary_cluster_375	EWC78.bin_13
primary_cluster_375	EWB10.bin_56
primary_cluster_375	EWB66.bin_9
primary_cluster_375	EWC1.bin_7
primary_cluster_375	EWB16.bin_6
primary_cluster_375	EWC80.bin_6
primary_cluster_375	EWA80.bin_2
primary_cluster_375	EWC17.bin_9
primary_cluster_375	EWB17.bin_14
primary_cluster_375	EWC62.bin_14
primary_cluster_375	EWB62.bin_25
primary_cluster_375	EWC9.bin_11
primary_cluster_375	EWB9.bin_7
primary_cluster_375	EWA84.bin_3
primary_cluster_375	EWA76.bin_11
primary_cluster_375	EWC7.bin_15
primary_cluster_375	EWC77.bin_5
primary_cluster_375	EWA77.bin_5
primary_cluster_375	EWB6.bin_42
primary_cluster_375	EWB56.bin_11
primary_cluster_375	EWA56.bin_18
primary_cluster_375	EWA20.bin_10
primary_cluster_375	EWC49.bin_14
primary_cluster_375	EWB18.bin_7
primary_cluster_383	EWC8.bin_3
primary_cluster_383	EWA8.bin_13
primary_cluster_383	EWB81.bin_10
primary_cluster_383	EWA81.bin_19
primary_cluster_383	EWB78.bin_10
primary_cluster_383	EWA78.bin_45
primary_cluster_383	EWB10.bin_3
primary_cluster_383	EWB66.bin_21
primary_cluster_383	EWA66.bin_6
primary_cluster_383	EWB12.bin_38
primary_cluster_383	EWC16.bin_14
primary_cluster_383	EWB16.bin_1
primary_cluster_383	EWC80.bin_3
primary_cluster_383	EWC17.bin_3
primary_cluster_383	EWB17.bin_22
primary_cluster_383	EWC61.bin_10
primary_cluster_383	EWB61.bin_3
primary_cluster_383	EWB9.bin_5
primary_cluster_383	EWA84.bin_4
primary_cluster_383	EWC7.bin_51
primary_cluster_383	EWC77.bin_7
primary_cluster_383	EWC6.bin_4
primary_cluster_383	EWB6.bin_22
primary_cluster_383	EWA56.bin_5
primary_cluster_383	EWC20.bin_3
primary_cluster_383	EWB20.bin_13
primary_cluster_383	EWB49.bin_6
primary_cluster_383	EWC18.bin_1
primary_cluster_383	EWB18.bin_3
primary_cluster_403	EWA8.bin_99
primary_cluster_403	EWC81.bin_51
primary_cluster_403	EWA67.bin_26
primary_cluster_403	EWC69.bin_16
primary_cluster_403	EWB69.bin_23
primary_cluster_403	EWB78.bin_22
primary_cluster_403	EWA78.bin_15
primary_cluster_403	EWA66.bin_4
primary_cluster_403	EWC12.bin_34
primary_cluster_403	EWC16.bin_12
primary_cluster_403	EWC80.bin_5
primary_cluster_403	EWB17.bin_12
primary_cluster_403	EWC61.bin_7
primary_cluster_403	EWB61.bin_19
primary_cluster_403	EWC84.bin_4
primary_cluster_403	EWA84.bin_52
primary_cluster_403	EWC77.bin_4
primary_cluster_403	EWC6.bin_6
primary_cluster_403	EWB6.bin_15
primary_cluster_403	EWC20.bin_39
primary_cluster_403	EWB20.bin_53
primary_cluster_403	EWB49.bin_12
primary_cluster_403	EWA49.bin_7
primary_cluster_403	EWC18.bin_8
primary_cluster_403	EWB18.bin_5
primary_cluster_431	EWC8.bin_67
primary_cluster_431	EWB8.bin_29
primary_cluster_431	EWA8.bin_56
primary_cluster_431	EWC81.bin_31
primary_cluster_431	EWA81.bin_14
primary_cluster_431	EWC67.bin_27
primary_cluster_431	EWA67.bin_22
primary_cluster_431	EWC69.bin_23
primary_cluster_431	EWA69.bin_22
primary_cluster_431	EWB66.bin_26
primary_cluster_431	EWA66.bin_44
primary_cluster_431	EWC12.bin_32
primary_cluster_431	EWB12.bin_12
primary_cluster_431	EWC16.bin_48
primary_cluster_431	EWB16.bin_12
primary_cluster_431	EWB17.bin_30
primary_cluster_431	EWC61.bin_54
primary_cluster_431	EWC62.bin_72
primary_cluster_431	EWC9.bin_46
primary_cluster_431	EWB9.bin_23
primary_cluster_431	EWA84.bin_82
primary_cluster_431	EWC76.bin_19
primary_cluster_431	EWA76.bin_43
primary_cluster_431	EWC7.bin_75
primary_cluster_431	EWB7.bin_50
primary_cluster_431	EWA7.bin_62
primary_cluster_431	EWC77.bin_56
primary_cluster_431	EWC6.bin_18
primary_cluster_431	EWC49.bin_5
primary_cluster_431	EWB18.bin_27
primary_cluster_446	EWC8.bin_71
primary_cluster_446	EWB8.bin_26
primary_cluster_446	EWA8.bin_17
primary_cluster_446	EWC81.bin_28
primary_cluster_446	EWB81.bin_54
primary_cluster_446	EWA81.bin_61
primary_cluster_446	EWC69.bin_59
primary_cluster_446	EWC69.bin_57
primary_cluster_446	EWB69.bin_19
primary_cluster_446	EWA69.bin_55
primary_cluster_446	EWA69.bin_39
primary_cluster_446	EWB78.bin_16
primary_cluster_446	EWA78.bin_64
primary_cluster_446	EWB10.bin_17
primary_cluster_446	EWB66.bin_35
primary_cluster_446	EWA66.bin_50
primary_cluster_446	EWC12.bin_41
primary_cluster_446	EWB12.bin_21
primary_cluster_446	EWB16.bin_11
primary_cluster_446	EWC80.bin_33
primary_cluster_446	EWC17.bin_36
primary_cluster_446	EWB17.bin_51
primary_cluster_446	EWB61.bin_49
primary_cluster_446	EWC62.bin_82
primary_cluster_446	EWA84.bin_80
primary_cluster_446	EWC76.bin_67
primary_cluster_446	EWA76.bin_52
primary_cluster_446	EWC7.bin_65
primary_cluster_446	EWC7.bin_41
primary_cluster_446	EWB7.bin_26
primary_cluster_446	EWA7.bin_51
primary_cluster_446	EWC77.bin_12
primary_cluster_446	EWC6.bin_42
primary_cluster_446	EWB6.bin_29
primary_cluster_446	EWA56.bin_24
primary_cluster_446	EWB20.bin_78
primary_cluster_446	EWA20.bin_41
primary_cluster_446	EWC49.bin_22
primary_cluster_453	EWC8.bin_73
primary_cluster_453	EWA8.bin_78
primary_cluster_453	EWC81.bin_62
primary_cluster_453	EWB81.bin_77
primary_cluster_453	EWC67.bin_49
primary_cluster_453	EWA67.bin_30
primary_cluster_453	EWA69.bin_60
primary_cluster_453	EWA78.bin_29
primary_cluster_453	EWB66.bin_48
primary_cluster_453	EWA66.bin_46
primary_cluster_453	EWC12.bin_31
primary_cluster_453	EWB12.bin_39
primary_cluster_453	EWB17.bin_49
primary_cluster_453	EWC61.bin_58
primary_cluster_453	EWB61.bin_70
primary_cluster_453	EWC62.bin_78
primary_cluster_453	EWC84.bin_17
primary_cluster_453	EWA84.bin_88
primary_cluster_453	EWC76.bin_39
primary_cluster_453	EWC7.bin_49
primary_cluster_453	EWB7.bin_36
primary_cluster_453	EWA7.bin_31
primary_cluster_453	EWC77.bin_40
primary_cluster_453	EWB20.bin_82
primary_cluster_453	EWB49.bin_59
primary_cluster_492	EWC8.bin_58
primary_cluster_492	EWA8.bin_82
primary_cluster_492	EWB81.bin_86
primary_cluster_492	EWA81.bin_44
primary_cluster_492	EWC2.bin_25
primary_cluster_492	EWA2.bin_2
primary_cluster_492	EWC69.bin_61
primary_cluster_492	EWA69.bin_57
primary_cluster_492	EWA78.bin_51
primary_cluster_492	EWB10.bin_88
primary_cluster_492	EWB66.bin_42
primary_cluster_492	EWC1.bin_44
primary_cluster_492	EWB1.bin_9
primary_cluster_492	EWC16.bin_52
primary_cluster_492	EWB16.bin_43
primary_cluster_492	EWA80.bin_18
primary_cluster_492	EWB17.bin_55
primary_cluster_492	EWC62.bin_83
primary_cluster_492	EWC9.bin_50
primary_cluster_492	EWC76.bin_83
primary_cluster_492	EWC7.bin_83
primary_cluster_492	EWA7.bin_65
primary_cluster_492	EWC77.bin_51
primary_cluster_492	EWC77.bin_43
primary_cluster_492	EWA77.bin_22
primary_cluster_492	EWC6.bin_43
primary_cluster_492	EWB6.bin_75
primary_cluster_492	EWA6.bin_24
primary_cluster_492	EWC56.bin_55
primary_cluster_492	EWB56.bin_33
primary_cluster_492	EWB20.bin_89
primary_cluster_492	EWA49.bin_54
primary_cluster_492	EWC18.bin_37
primary_cluster_492	EWB18.bin_39
primary_cluster_492	EWA18.bin_26
primary_cluster_494	EWA8.bin_101
primary_cluster_494	EWC81.bin_64
primary_cluster_494	EWB81.bin_94
primary_cluster_494	EWA81.bin_42
primary_cluster_494	EWB67.bin_38
primary_cluster_494	EWA67.bin_33
primary_cluster_494	EWB2.bin_36
primary_cluster_494	EWA69.bin_70
primary_cluster_494	EWC1.bin_45
primary_cluster_494	EWC12.bin_85
primary_cluster_494	EWB12.bin_37
primary_cluster_494	EWC16.bin_67
primary_cluster_494	EWC80.bin_67
primary_cluster_494	EWB17.bin_77
primary_cluster_494	EWB61.bin_88
primary_cluster_494	EWC9.bin_63
primary_cluster_494	EWB9.bin_28
primary_cluster_494	EWA84.bin_79
primary_cluster_494	EWC76.bin_52
primary_cluster_494	EWA76.bin_78
primary_cluster_494	EWC7.bin_128
primary_cluster_494	EWB77.bin_16
primary_cluster_494	EWB6.bin_66
primary_cluster_494	EWA6.bin_15
primary_cluster_494	EWC56.bin_47
primary_cluster_494	EWB56.bin_26
primary_cluster_494	EWC20.bin_76
primary_cluster_494	EWA49.bin_73
primary_cluster_494	EWC18.bin_38
primary_cluster_494	EWB18.bin_38
primary_cluster_498	EWC8.bin_24
primary_cluster_498	EWA8.bin_24
primary_cluster_498	EWC81.bin_39
primary_cluster_498	EWB81.bin_37
primary_cluster_498	EWA81.bin_15
primary_cluster_498	EWC67.bin_43
primary_cluster_498	EWB67.bin_10
primary_cluster_498	EWB69.bin_31
primary_cluster_498	EWA69.bin_36
primary_cluster_498	EWC78.bin_32
primary_cluster_498	EWB78.bin_27
primary_cluster_498	EWA78.bin_5
primary_cluster_498	EWB10.bin_12
primary_cluster_498	EWA66.bin_16
primary_cluster_498	EWC1.bin_13
primary_cluster_498	EWC12.bin_25
primary_cluster_498	EWB16.bin_36
primary_cluster_498	EWA80.bin_5
primary_cluster_498	EWC17.bin_18
primary_cluster_498	EWB17.bin_33
primary_cluster_498	EWB61.bin_23
primary_cluster_498	EWC62.bin_9
primary_cluster_498	EWB62.bin_27
primary_cluster_498	EWC9.bin_49
primary_cluster_498	EWB9.bin_11
primary_cluster_498	EWA84.bin_41
primary_cluster_498	EWC76.bin_32
primary_cluster_498	EWC7.bin_58
primary_cluster_498	EWB7.bin_13
primary_cluster_498	EWA7.bin_39
primary_cluster_498	EWA77.bin_7
primary_cluster_498	EWC6.bin_30
primary_cluster_498	EWB6.bin_33
primary_cluster_498	EWC56.bin_15
primary_cluster_498	EWB56.bin_9
primary_cluster_498	EWA56.bin_60
primary_cluster_498	EWB20.bin_21
primary_cluster_498	EWA20.bin_33
primary_cluster_498	EWB49.bin_35
primary_cluster_498	EWA49.bin_19
primary_cluster_498	EWB18.bin_15
primary_cluster_500	EWC8.bin_40
primary_cluster_500	EWA81.bin_34
primary_cluster_500	EWB2.bin_30
primary_cluster_500	EWC69.bin_40
primary_cluster_500	EWB69.bin_40
primary_cluster_500	EWB78.bin_23
primary_cluster_500	EWA78.bin_40
primary_cluster_500	EWB10.bin_44
primary_cluster_500	EWB66.bin_18
primary_cluster_500	EWA66.bin_30
primary_cluster_500	EWC1.bin_24
primary_cluster_500	EWB1.bin_13
primary_cluster_500	EWC12.bin_38
primary_cluster_500	EWB12.bin_6
primary_cluster_500	EWC16.bin_35
primary_cluster_500	EWB16.bin_37
primary_cluster_500	EWC80.bin_34
primary_cluster_500	EWB80.bin_14
primary_cluster_500	EWC17.bin_42
primary_cluster_500	EWB17.bin_37
primary_cluster_500	EWB61.bin_40
primary_cluster_500	EWC9.bin_40
primary_cluster_500	EWC84.bin_27
primary_cluster_500	EWA84.bin_43
primary_cluster_500	EWC76.bin_28
primary_cluster_500	EWC7.bin_74
primary_cluster_500	EWC77.bin_6
primary_cluster_500	EWB77.bin_17
primary_cluster_500	EWC6.bin_25
primary_cluster_500	EWB6.bin_56
primary_cluster_500	EWB56.bin_16
primary_cluster_500	EWA56.bin_58
primary_cluster_500	EWB20.bin_96
primary_cluster_500	EWB49.bin_46
primary_cluster_500	EWA49.bin_34
primary_cluster_500	EWC18.bin_17
primary_cluster_500	EWB18.bin_30
primary_cluster_509	EWB8.bin_10
primary_cluster_509	EWA81.bin_21
primary_cluster_509	EWB67.bin_41
primary_cluster_509	EWC2.bin_16
primary_cluster_509	EWB2.bin_8
primary_cluster_509	EWA2.bin_9
primary_cluster_509	EWC69.bin_52
primary_cluster_509	EWB78.bin_12
primary_cluster_509	EWA78.bin_21
primary_cluster_509	EWB66.bin_17
primary_cluster_509	EWA66.bin_78
primary_cluster_509	EWC12.bin_6
primary_cluster_509	EWB12.bin_11
primary_cluster_509	EWC80.bin_44
primary_cluster_509	EWC17.bin_8
primary_cluster_509	EWC61.bin_20
primary_cluster_509	EWB9.bin_19
primary_cluster_509	EWC84.bin_22
primary_cluster_509	EWA84.bin_19
primary_cluster_509	EWC76.bin_16
primary_cluster_509	EWA7.bin_43
primary_cluster_509	EWB77.bin_34
primary_cluster_509	EWB6.bin_40
primary_cluster_509	EWA6.bin_9
primary_cluster_509	EWB56.bin_8
primary_cluster_509	EWA56.bin_61
primary_cluster_509	EWC20.bin_13
primary_cluster_509	EWB20.bin_43
primary_cluster_509	EWC49.bin_16
primary_cluster_509	EWB49.bin_52
primary_cluster_509	EWA18.bin_4
primary_cluster_516	EWC8.bin_16
primary_cluster_516	EWB8.bin_2
primary_cluster_516	EWA8.bin_86
primary_cluster_516	EWC81.bin_44
primary_cluster_516	EWB81.bin_66
primary_cluster_516	EWA81.bin_8
primary_cluster_516	EWC67.bin_10
primary_cluster_516	EWA67.bin_17
primary_cluster_516	EWB69.bin_43
primary_cluster_516	EWA69.bin_8
primary_cluster_516	EWA78.bin_11
primary_cluster_516	EWB10.bin_16
primary_cluster_516	EWB66.bin_3
primary_cluster_516	EWA66.bin_8
primary_cluster_516	EWC12.bin_5
primary_cluster_516	EWB12.bin_3
primary_cluster_516	EWB17.bin_17
primary_cluster_516	EWB61.bin_8
primary_cluster_516	EWA84.bin_26
primary_cluster_516	EWC76.bin_5
primary_cluster_516	EWA76.bin_8
primary_cluster_516	EWC7.bin_22
primary_cluster_516	EWB7.bin_9
primary_cluster_516	EWA7.bin_61
primary_cluster_516	EWC6.bin_3
primary_cluster_516	EWB6.bin_9
primary_cluster_516	EWA56.bin_4
primary_cluster_516	EWC20.bin_5
primary_cluster_516	EWC49.bin_12
primary_cluster_587	EWA8.bin_79
primary_cluster_587	EWB81.bin_42
primary_cluster_587	EWA81.bin_35
primary_cluster_587	EWB67.bin_16
primary_cluster_587	EWB2.bin_22
primary_cluster_587	EWC69.bin_47
primary_cluster_587	EWA69.bin_71
primary_cluster_587	EWC78.bin_26
primary_cluster_587	EWB66.bin_46
primary_cluster_587	EWB1.bin_37
primary_cluster_587	EWC12.bin_40
primary_cluster_587	EWC61.bin_61
primary_cluster_587	EWC61.bin_60
primary_cluster_587	EWB61.bin_62
primary_cluster_587	EWC62.bin_47
primary_cluster_587	EWC84.bin_11
primary_cluster_587	EWC76.bin_59
primary_cluster_587	EWA76.bin_67
primary_cluster_587	EWC7.bin_27
primary_cluster_587	EWB7.bin_12
primary_cluster_587	EWA7.bin_72
primary_cluster_587	EWC6.bin_29
primary_cluster_587	EWB6.bin_77
primary_cluster_587	EWB56.bin_17
primary_cluster_587	EWA56.bin_42
primary_cluster_587	EWA20.bin_6
primary_cluster_587	EWC49.bin_19
primary_cluster_587	EWA49.bin_37
primary_cluster_587	EWB18.bin_22
primary_cluster_587	EWA18.bin_24
primary_cluster_589	EWA8.bin_25
primary_cluster_589	EWA81.bin_41
primary_cluster_589	EWC67.bin_25
primary_cluster_589	EWB2.bin_25
primary_cluster_589	EWC69.bin_51
primary_cluster_589	EWB69.bin_46
primary_cluster_589	EWC78.bin_12
primary_cluster_589	EWB78.bin_8
primary_cluster_589	EWB10.bin_18
primary_cluster_589	EWB66.bin_40
primary_cluster_589	EWA66.bin_37
primary_cluster_589	EWC1.bin_8
primary_cluster_589	EWB1.bin_39
primary_cluster_589	EWB16.bin_20
primary_cluster_589	EWB80.bin_28
primary_cluster_589	EWB17.bin_44
primary_cluster_589	EWB61.bin_72
primary_cluster_589	EWC62.bin_69
primary_cluster_589	EWC9.bin_23
primary_cluster_589	EWB9.bin_24
primary_cluster_589	EWC76.bin_13
primary_cluster_589	EWB7.bin_34
primary_cluster_589	EWA7.bin_46
primary_cluster_589	EWB77.bin_26
primary_cluster_589	EWB6.bin_57
primary_cluster_589	EWC56.bin_14
primary_cluster_589	EWB56.bin_21
primary_cluster_589	EWB49.bin_20
primary_cluster_589	EWA49.bin_58
primary_cluster_589	EWB18.bin_41
primary_cluster_589	EWA18.bin_5

## Sheet: TABLE S4
TABLE S4 Percentage of variation in shared genome genetic similarity (ANI) explained by the family factor.
ID	Taxonomic Assignment	genomes	P	R_squared
ANG_58	Holdemanella biformis	EWB8.bin_34	0.0001	0.985821
ANG_383	uncultured Ruminococcus sp.	EWC8.bin_3	0.0003	0.790229
ANG_320	Ruminococcus torques	EWC8.bin_42	0.0011	0.708679
ANG_500	Subdoligranulum sp. 60_17	EWC8.bin_40	0.0018	0.672211
ANG_129	Burkholderiales bacterium	EWA8.bin_22	0.0019	0.991261
ANG_253	Eubacterium rectale	EWC8.bin_29	0.0031	0.55915
ANG_375	Ruminococcus bromii	EWC8.bin_7	0.0077	0.748995
ANG_302	uncultured Blautia sp.	EWB8.bin_24	0.0082	0.843622
ANG_143	Alistipes shahii	EWC8.bin_51	0.0093	0.655337
ANG_494	Faecalibacterium prausnitzii	EWA8.bin_101	0.01	0.766578
ANG_446	Clostridiales bacterium	EWC8.bin_71	0.0117	0.999536
ANG_330	Fusicatenibacter saccharivorans	EWC8.bin_55	0.0241	0.637278
ANG_371	Firmicutes bacterium AF36-3BH	EWC8.bin_20	0.0263	0.708155
ANG_284	Anaerostipes hadrus	EWC8.bin_33	0.034	0.691738
ANG_181	Parabacteroides merdae	EWC8.bin_17	0.036	0.634553
ANG_587	Bifidobacterium adolescentis	EWA8.bin_79	0.0369	0.824946
ANG_56	Coprobacillus sp. AM29-13	EWB81.bin_89	0.0441	0.675092
ANG_339	Clostridium sp. AF35-15	EWB8.bin_33	0.07	0.633163
ANG_151	Prevotella copri	EWC8.bin_13	0.1059	0.645645
ANG_210	Bacteroides stercoris	EWB8.bin_32	0.1065	0.666279
ANG_205	Bacteroides vulgatus	EWC8.bin_48	0.1503	0.639396
ANG_208	Bacteroides uniformis	EWC8.bin_59	0.1563	0.543325
ANG_140	Alistipes onderdonkii	EWC8.bin_15	0.1799	0.664581
ANG_304	Blautia obeum	EWB8.bin_55	0.1915	0.642144
ANG_316	uncultured Ruminococcus sp.	EWB81.bin_6	0.2288	0.759099
ANG_589	Bifidobacterium longum	EWA8.bin_25	0.2496	0.744586
ANG_169	Odoribacter splanchnicus	EWC8.bin_1	0.3241	0.599736
ANG_202	Bacteroides plebeius	EWC8.bin_53	0.337698	0.530895
ANG_431	Oscillibacter sp.	EWC8.bin_67	0.3638	0.614019
ANG_403	Eubacterium sp. CAG:180	EWA8.bin_99	0.3825	0.701246
ANG_138	Alistipes putredinis	EWC8.bin_37	0.396	0.55468
ANG_11	Escherichia coli	EWA8.bin_38	0.4525	0.633575
ANG_255	Roseburia faecis	EWC8.bin_34	0.5548	0.602028
ANG_498	Ruminococcaceae bacterium	EWC8.bin_24	0.6179	0.561486
ANG_453	Oscillibacter sp. 57_20	EWC8.bin_73	0.6195	0.618249
ANG_516	Ruminococcaceae bacterium	EWC8.bin_16	0.7281	0.677538
ANG_184	Parabacteroides distasonis	EWC8.bin_4	0.773	0.49334
ANG_492	Faecalibacterium prausnitzii	EWC8.bin_58	#N/A	#N/A
ANG_509	Collinsella aerofaciens	EWB8.bin_10	#N/A	#N/A

## Sheet: TABLE S5
TABLE S5 Characteristics of the shared genomes within families.
ID	Taxonomic Assignment	MAG Count	Average Completeness (%) (±SD)	Average Contamination (%) (±SD)	Prevalence	Mean Relative Abundance	Prevalence in 25 Families(%)
ANG_58	Holdemanella biformis	26	90.26±5.18	2.41±2.53	8	1.1174	32
ANG_383	uncultured Ruminococcus sp.	29	95.03±3.93	0.85±2.04	10	0.0505712	40
ANG_320	Ruminococcus torques	33	81.32±7.61	4.4±2.75	10	0.0453845	40
ANG_500	Subdoligranulum sp. 60_17	37	88.19±5.38	2.61±2.43	14	0.0253452	56
ANG_129	Burkholderiales bacterium	28	90.81±7.84	1.12±1.81	8	0.0625161	32
ANG_253	Eubacterium rectale	51	91.22±8	1.58±1.97	18	0.737168	72
ANG_375	Ruminococcus bromii	29	97.64±3.79	1.11±0.74	8	0.451055	32
ANG_302	uncultured Blautia sp.	25	80.57±8.68	3.59±3	8	1.06894	32
ANG_143	Alistipes shahii	33	86.8±8.93	1.96±2.09	11	0.0372715	44
ANG_494	Faecalibacterium prausnitzii	30	80.22±7.91	4.11±2.98	8	0.107045	32
ANG_446	Clostridiales bacterium	38	85.58±6.16	3.19±3.02	11	0.89064	44
ANG_330	Fusicatenibacter saccharivorans	44	87.79±9.66	2.75±2.5	15	0.154739	60
ANG_371	Firmicutes bacterium AF36-3BH	29	92.36±5.47	1.3±0.58	8	0.0877819	32
ANG_284	Anaerostipes hadrus	37	89.95±10.64	3.13±2.35	13	0.338549	52
ANG_181	Parabacteroides merdae	40	92.32±6.69	1.13±1.76	15	0.0379532	60
ANG_587	Bifidobacterium adolescentis	30	85.87±8.92	2.91±2.52	9	3.0126	36
ANG_56	Coprobacillus sp. AM29-13	29	90.2±8.06	1.55±1.75	9	0.257926	36

## Sheet: TABLE S6
TABLE S6 pN/pS values of functions annotated by genes of the genomes easily shared within families.
cazy annotation	pN/pS		KEGG annotation	pN/pS		CARD annotation	pN/pS
GH45	0.989151		K01227	1.57504		ANT(6)-Ib	0.984375
CBM84	0.988319		K13571	1.01203		APH(6)-Id	0.96875
GH164	0.984375		K03098	1.00642		tet(A)	0.960694
GH74	0.984375		K20484	0.999296		sul2	0.948712
GH43_2	0.974102		K17837	0.998125		APH(3'')-Ib	0.94751
CBM25	0.972153		K03605	0.992998		tet44	0.727888
GH15	0.969387		K00275	0.991937		rpoB	0.629155
GT25	0.963298		K07723	0.991843		ileS	0.501636
GH13_42	0.960551		K18704	0.988382		tetM	0.186236
PL12	0.958437		K01727	0.988319
PL12_1	0.956094		K01155	0.987848
GT104	0.949928		K18476	0.986704
GH13_28	0.944684		K02420	0.986623
GH142	0.942911		K02840	0.986504
PL9_3	0.9375		K23398	0.986333
CBM71	0.93685		K07318	0.986257
GT24	0.932218		K21563	0.986217
GH103	0.931595		K08981	0.985783
GH9	0.931309		K17235	0.985717
GT14	0.929394		K03489	0.985689
GT21	0.927184		K16915	0.985027
GH13_9	0.924519		K02413	0.984899
GH59	0.924004		K11719	0.984805
GH13_14	0.923172		K00633	0.984375
GT102	0.923045		K02057	0.984375
PL33_2	0.919448		K02221	0.984375
CBM37	0.918878		K02408	0.984375
CE2	0.917405		K02652	0.984375
GH24	0.912005		K03197	0.984375
GH146	0.908672		K03586	0.984375
GH140	0.902596		K03619	0.984375
CBM26	0.889748		K05593	0.984375
GT39	0.887621		K06282	0.984375
GH5_2	0.886847		K06285	0.984375
GH5_38	0.884634		K07017	0.984375
CBM12	0.884508		K07586	0.984375
GH16_6	0.884241		K09005	0.984375
PL9_1	0.882727		K09801	0.984375
GT9	0.881881		K09968	0.984375
GH110	0.879046		K10984	0.984375
CBM35	0.877584		K11961	0.984375
CE17	0.874244		K15726	0.984375
GH33	0.872672		K18578	0.984375
GH10	0.869438		K22721	0.984375
CBM23	0.868796		K15524	0.984222
GH141	0.865955		K16926	0.984049
GH115	0.864735		K04015	0.983742
CBM4	0.863306		K03643	0.983384
GH114	0.85706		K01911	0.983288
GH5	0.855391		K09976	0.983254
GT77	0.854453		K04760	0.982124
GT19	0.854036		K16329	0.980334
GH25	0.853783		K11931	0.979559
GH27	0.851886		K03483	0.979396
GH106	0.851739		K03627	0.979114
CBM54	0.84989		K03923	0.979021
CE16	0.84726		K13256	0.978851
CE13	0.845759		K04065	0.97885
GH89	0.843704		K03828	0.978483
CBM5	0.842426		K06928	0.978455
GH5_4	0.842043		K02841	0.978036
GH43_22	0.840656		K02246	0.977347
GH5_46	0.840285		K00940	0.976562
PL4_1	0.83704		K04754	0.976562
CE11	0.836336		K09001	0.976562
GH37	0.835954		K21030	0.976562
GH26	0.835909		K13075	0.97626
GH13_38	0.83574		K07552	0.975772
GH13_36	0.833515		K05805	0.975044
GT80	0.832709		K12990	0.974603
GT32	0.831914		K19506	0.974499
CE1	0.831559		K07505	0.973972
GH43_18	0.829627		K02494	0.9736
CBM32	0.828814		K15724	0.972938
PL35	0.824787		K03748	0.972818
PL40	0.822382		K11693	0.972376
GH123	0.8214		K19133	0.971915
GH1	0.82116		K03666	0.971875
GH18	0.820754		K08972	0.971326
GH43_31	0.820251		K07559	0.971205
GH13_32	0.820125		K19172	0.971176
GT31	0.81953		K03204	0.971073
GT66	0.817595		K07307	0.970975
CBM22	0.815882		K16850	0.970922
CBM62	0.815192		K02418	0.970741
PL38	0.814739		K10986	0.969649
GT0	0.812948		K06189	0.969641
GH159	0.811316		K02044	0.96963
PL8_3	0.810694		K05594	0.969543
GT90	0.809913		K02746	0.969342
GT87	0.808546		K01523	0.96875
CBM20	0.807091		K01761	0.96875
GH99	0.807035		K02049	0.96875
GH35	0.806841		K02388	0.96875
CBM9	0.805118		K04343	0.96875
CE15	0.804613		K05589	0.96875
GH151	0.804479		K07122	0.96875
GH73	0.804046		K09889	0.96875
GH13_11	0.803872		K10985	0.96875
GH5_11	0.803363		K18830	0.96875
CE0	0.803317		K23349	0.96875
GH13_26	0.80324		K01780	0.968241
CBM0	0.801077		K00657	0.96722
GT26	0.800706		K07323	0.967032
CBM50	0.799663		K19507	0.966775
GH133	0.79915		K03412	0.965951
PL17	0.799132		K09834	0.965872
PL8	0.798965		K03203	0.965771
GT61	0.79896		K12984	0.965373
AA3_2	0.795073		K02499	0.964966
PL1_2	0.794422		K11261	0.964868
CBM2	0.794155		K06908	0.964471
GH57	0.794052		K18842	0.963644
GH43_17	0.790818		K03189	0.963643
CE5	0.790445		K13663	0.963617
GH43_10	0.790221		K07320	0.963564
GH13_5	0.790058		K16216	0.963353
GH129	0.789354		K07270	0.963298
GH43_26	0.787933		K05847	0.96326
GH43_33	0.787521		K19138	0.962617
CE8	0.786086		K02195	0.962167
GH23	0.785465		K03089	0.962101
GT8	0.784498		K00598	0.961817
GT76	0.784317		K03201	0.961745
GH65	0.783337		K01916	0.961726
GH53	0.782792		K02041	0.961169
GH47	0.781893		K01247	0.961123
GT28	0.781646		K10123	0.960938
CBM6	0.780778		K09970	0.960733
GH88	0.780146		K08174	0.960647
GH17	0.779964		K02339	0.960264
GH43_12	0.77926		K14267	0.960009
GT30	0.77816		K01565	0.959936
GH43_4	0.778083		K06905	0.959936
GH43_34	0.776967		K19354	0.959749
CBM13	0.77686		K03481	0.959531
GT4	0.77661		K02556	0.959461
GH13	0.775373		K06904	0.958626
GH117	0.773201		K02566	0.958199
CBM61	0.77181		K03652	0.958159
GT5	0.771705		K19147	0.958068
GH28	0.770229		K01646	0.957883
GH13_39	0.769924		K02200	0.95786
GT2	0.769681		K02411	0.957648
GH43_29	0.767747		K18453	0.95758
GH43_11	0.767536		K18675	0.957314
GT41	0.766559		K18831	0.95716
GH95	0.766278		K01878	0.957135
GH94	0.763334		K00176	0.957031
PL11_1	0.763174		K02533	0.956846
PL26	0.761721		K07795	0.956827
CBM82	0.761037		K06897	0.956814
CE4	0.760875		K19167	0.956754
CE9	0.757676		K09960	0.956209
GH20	0.75708		K19156	0.95611
GT51	0.756048		K03071	0.955425
GT11	0.754096		K00844	0.955251
GT83	0.753893		K03634	0.954996
GT47	0.753655		K03188	0.954914
GT22	0.753387		K08358	0.954873
GH163	0.75298		K09961	0.954559
GH55	0.750983		K02194	0.954524
GH13_19	0.750764		K04082	0.95444
GH72	0.749697		K19131	0.954022
CE12	0.74895		K23078	0.953955
GH100	0.748896		K04755	0.953632
GH16_3	0.74821		K19140	0.953616
GH105	0.748151		K07712	0.953322
GH8	0.748034		K00171	0.953125
GT20	0.746259		K01150	0.953125
GT81	0.745094		K02473	0.953125
GH19	0.744999		K03198	0.953125
GH76	0.744939		K03410	0.953125
CBM44	0.743849		K06077	0.953125
GH92	0.742617		K06990	0.953125
GH39	0.740649		K09971	0.953125
GH0	0.737497		K14956	0.953125
CBM48	0.736072		K09792	0.953066
CBM66	0.735961		K22468	0.953005
GH4	0.735455		K07488	0.952969
GH12	0.735235		K15915	0.951979
GH77	0.735003		K19804	0.951726
GH101	0.733786		K08161	0.950962
GH32	0.733421		K02248	0.950787
GH43_24	0.732012		K03274	0.95054
GT13	0.730818		K02664	0.950325
PL11	0.730047		K13677	0.950303
GT111	0.728284		K03194	0.950289
GH5_44	0.728093		K07089	0.94996
GH78	0.727327		K18910	0.949705
GH43_3	0.726048		K03311	0.949696
GH130	0.725207		K03620	0.949668
PL0	0.724812		K03190	0.949543
GH2	0.724074		K23775	0.949104
GH102	0.723992		K00917	0.948585
GH29	0.723922		K05770	0.948558
GT68	0.722166		K09969	0.948168
CBM38	0.720932		K09002	0.947918
AA1	0.719737		K04088	0.947582
GH97	0.718157		K10673	0.94751
CBM67	0.716574		K14987	0.947457
GH3	0.716566		K09133	0.947407
GH13_30	0.712734		K05363	0.947124
GT96	0.712424		K03813	0.946699
GH30_3	0.71231		K21345	0.946527
GH127	0.711312		K00754	0.946052
PL1	0.710876		K10672	0.945977
CBM56	0.708654		K01525	0.945955
GH6	0.708433		K02226	0.945933
GH51	0.708371		K02042	0.945928
PL27	0.708127		K13280	0.945853
GH16	0.707676		K00065	0.945845
GT10	0.707031		K01599	0.945672
GH43_8	0.705864		K09016	0.945591
CBM51	0.704217		K09797	0.945485
GT1	0.703847		K02008	0.945479
GH43_35	0.701515		K02250	0.945389
GH49	0.694969		K03635	0.945312
GH30_2	0.694848		K07287	0.945312
CE6	0.692285		K09158	0.945312
GH93	0.691672		K14261	0.945312
GT35	0.691271		K09007	0.945115
GH38	0.690703		K19048	0.945079
AA4	0.689503		K03749	0.944743
GT29	0.68924		K21344	0.944204
CBM70	0.688748		K02082	0.944031
CBM3	0.684006		K13598	0.943989
GH30_1	0.681018		K06976	0.943966
GH36	0.67782		K00364	0.943449
GH16_27	0.674746		K12062	0.943133
GH71	0.672418		K00571	0.942616
GH156	0.672169		K18480	0.942239
GH109	0.670947		K02010	0.942136
GH5_9	0.669682		K03196	0.941986
CBM57	0.663165		K03471	0.941816
CBM34	0.663019		K21012	0.941795
CBM41	0.662993		K01420	0.941788
GH42	0.662612		K17717	0.941676
GH31	0.659899		K19504	0.941548
PL8_2	0.653553		K02614	0.941253
GH43_27	0.644902		K08301	0.941233
GH13_3	0.644553		K06998	0.941194
GH154	0.635625		K13049	0.941062
GH121	0.633387		K02245	0.940857
GH136	0.632118		K04940	0.940593
GH84	0.629623		K02204	0.940398
GH13_31	0.628133		K19508	0.940227
GT3	0.624745		K09707	0.939994
GT6	0.624654		K03298	0.939968
GH11	0.620464		K02193	0.939905
PL29	0.613553		K04562	0.939727
GH125	0.60822		K19159	0.939701
CBM1	0.604428		K01406	0.939684
GH112	0.60351		K01259	0.939526
CE7	0.596538		K19091	0.939435
GH116	0.57017		K01640	0.939305
GT17	0.563108		K19411	0.939281
GT64	0.558944		K03826	0.939209
GH13_18	0.547262		K02009	0.938939
CBM58	0.546076		K15022	0.938858
GH43_1	0.496001		K03746	0.93876
GH13_4	0.483619		K02858	0.938688
GH13_29	0.483604		K17713	0.938329
PL33_1	0.470938		K20975	0.938289
GH144	0.442454		K19171	0.938237
GH120	0.38205		K07800	0.938054
GT7	0.36433		K03271	0.937911
GH91	0.357283		K21512	0.937889
CBM16	0.31967		K19139	0.937784
GH43_28	0.272581		K01046	0.937506
			K08151	0.937505
			K01518	0.9375
			K06418	0.9375
			K03048	0.937498
			K01185	0.937436
			K07813	0.937359
			K01975	0.937088
			K02759	0.936557
			K02847	0.936461
			K07005	0.936434
			K02902	0.936429
			K00662	0.935865
			K13678	0.935726
			K02510	0.93558
			K01429	0.935308
			K07014	0.935218
			K13653	0.935145
			K08344	0.934955
			K07770	0.934609
			K19510	0.934416
			K02417	0.934139
			K01136	0.93408
			K03708	0.934076
			K02466	0.933867
			K01281	0.933551
			K18778	0.933448
			K07063	0.933289
			K07126	0.933124
			K03722	0.933109
			K21498	0.932663
			K04767	0.932593
			K12973	0.932428
			K01679	0.932289
			K01308	0.932173
			K13288	0.932141
			K06915	0.932124
			K24012	0.932118
			K07339	0.931994
			K07101	0.931994
			K08159	0.931695
			K08305	0.931595
			K10806	0.931415
			K18673	0.931318
			K05501	0.930932
			K08094	0.930566
			K02334	0.930339
			K11103	0.930132
			K24119	0.930129
			K13665	0.930092
			K06416	0.930021
			K21472	0.929971
			K09773	0.929688
			K07130	0.929538
			K18028	0.929228
			K14682	0.929106
			K01174	0.92909
			K03200	0.928989
			K07343	0.928887
			K02389	0.92874
			K05845	0.928655
			K03928	0.928413
			K03580	0.927806
			K02006	0.927206
			K11144	0.927021
			K03673	0.926873
			K18697	0.926835
			K17234	0.926801
			K01483	0.926614
			K00127	0.926552
			K01026	0.926468
			K07504	0.926241
			K02911	0.926091
			K18887	0.926089
			K02414	0.926052
			K06013	0.926031
			K03199	0.925942
			K02240	0.925896
			K00441	0.925799
			K02913	0.925758
			K06885	0.925587
			K02535	0.925503
			K04087	0.925311
			K07452	0.925145
			K03563	0.924952
			K20541	0.924951
			K03319	0.924442
			K02825	0.924368
			K19169	0.924272
			K01202	0.924004
			K16874	0.923874
			K07787	0.923775
			K03187	0.923726
			K02412	0.923681
			K04042	0.923553
			K09769	0.923132
			K06320	0.923045
			K11249	0.922769
			K01430	0.922656
			K02557	0.922598
			K20542	0.922118
			K18692	0.922017
			K03408	0.921875
			K06421	0.921875
			K00124	0.921752
			K07736	0.921588
			K05521	0.921191
			K02907	0.921177
			K02914	0.921085
			K21745	0.920682
			K10563	0.92067
			K03647	0.920476
			K03407	0.920407
			K09862	0.920318
			K12061	0.919866
			K15778	0.919484
			K16509	0.919434
			K06281	0.919405
			K09973	0.919363
			K02750	0.919134
			K11741	0.919058
			K01596	0.918857
			K00681	0.918639
			K14982	0.918631
			K00285	0.918204
			K00374	0.917735
			K06926	0.917538
			K06933	0.917303
			K06313	0.91725
			K07708	0.917213
			K12685	0.916782
			K06328	0.916511
			K22129	0.916359
			K02760	0.915928
			K00177	0.915719
			K00575	0.915643
			K00373	0.915642
			K03704	0.915578
			K15977	0.915492
			K03756	0.915488
			K08227	0.91546
			K07032	0.915353
			K20742	0.915293
			K06006	0.915251
			K09770	0.915179
			K08968	0.914965
			K01255	0.914784
			K02621	0.914507
			K21741	0.914062
			K02405	0.914026
			K02011	0.913882
			K01879	0.913732
			K07317	0.913614
			K01507	0.913609
			K16557	0.913581
			K02012	0.913552
			K10716	0.913542
			K00230	0.913469
			K07455	0.913308
			K03618	0.913221
			K06989	0.913094
			K02744	0.913053
			K02525	0.912622
			K12269	0.912509
			K06441	0.912097
			K02822	0.912025
			K01423	0.911478
			K17884	0.911412
			K23994	0.910962
			K07045	0.910722
			K06190	0.910435
			K02745	0.910421
			K12059	0.909765
			K15539	0.909525
			K09766	0.909476
			K03415	0.908714
			K14414	0.908612
			K07218	0.908319
			K02416	0.907873
			K03582	0.90781
			K02471	0.90781
			K02419	0.907745
			K13052	0.907153
			K03413	0.906966
			K02391	0.906948
			K06218	0.906525
			K02899	0.90644
			K02387	0.90625
			K03411	0.90625
			K04764	0.90625
			K12678	0.906166
			K06948	0.905881
			K02761	0.905783
			K03074	0.905746
			K00428	0.905656
			K13985	0.905377
			K04044	0.905336
			K14665	0.905098
			K00526	0.904373
			K09793	0.904112
			K04651	0.904096
			K04092	0.904091
			K06877	0.903974
			K05916	0.903563
			K03346	0.903558
			K02399	0.903474
			K01218	0.903449
			K05606	0.902849
			K01160	0.90274
			K00172	0.90229
			K19405	0.902139
			K03478	0.902102
			K07650	0.901972
			K05825	0.901912
			K14415	0.901631
			K02484	0.901545
			K03195	0.901451
			K19419	0.901403
			K02575	0.901237
			K01054	0.901205
			K02398	0.901183
			K03767	0.900408
			K16267	0.900386
			K12268	0.900293
			K00371	0.899992
			K02066	0.899984
			K01633	0.89979
			K15868	0.899773
			K02198	0.899436
			K02410	0.89943
			K01501	0.899389
			K19117	0.899387
			K02747	0.899294
			K11477	0.899012
			K08311	0.898762
			K02007	0.898353
			K09790	0.898262
			K07741	0.898183
			K02570	0.898164
			K06951	0.897998
			K12063	0.897828
			K21834	0.8978
			K01807	0.89738
			K12270	0.897322
			K06191	0.896956
			K06603	0.896901
			K02390	0.896846
			K08722	0.896823
			K02653	0.896766
			K12066	0.896745
			K02409	0.896742
			K02963	0.896522
			K03636	0.896193
			K06402	0.895748
			K07080	0.895523
			K00712	0.894919
			K15600	0.894796
			K08963	0.894627
			K11214	0.894531
			K01095	0.894384
			K02530	0.89431
			K07726	0.893954
			K03640	0.893804
			K05807	0.893338
			K19092	0.893287
			K00208	0.893213
			K07054	0.892962
			K02279	0.892941
			K07259	0.892878
			K16650	0.892575
			K02773	0.892468
			K01181	0.89223
			K00795	0.892199
			K03642	0.892142
			K00978	0.892018
			K02821	0.891921
			K14986	0.891822
			K19222	0.89167
			K02019	0.891368
			K13628	0.891352
			K07590	0.891178
			K19342	0.891142
			K09858	0.890806
			K01007	0.890555
			K02422	0.890362
			K23977	0.889608
			K02909	0.889467
			K08641	0.889395
			K07260	0.889341
			K06223	0.889169
			K00853	0.888976
			K01894	0.888824
			K09693	0.888672
			K07016	0.888629
			K16904	0.888544
			K01414	0.887946
			K16929	0.887784
			K03814	0.887709
			K12067	0.88745
			K06204	0.887377
			K23107	0.887364
			K12060	0.887276
			K02568	0.887148
			K03430	0.886957
			K17363	0.886812
			K09988	0.886808
			K02523	0.886419
			K00694	0.886212
			K02427	0.886127
			K03799	0.886081
			K09951	0.886011
			K02916	0.88579
			K07175	0.885745
			K10679	0.885711
			K20608	0.885586
			K09963	0.885549
			K03824	0.885525
			K03072	0.885378
			K07066	0.885276
			K00832	0.885252
			K00180	0.885232
			K03326	0.885111
			K01428	0.885005
			K06608	0.884936
			K00370	0.884889
			K03707	0.884605
			K03602	0.884535
			K14136	0.884472
			K04751	0.884424
			K13040	0.884306
			K03583	0.884271
			K06436	0.884264
			K03079	0.884078
			K22373	0.883971
			K00169	0.88388
			K01011	0.883847
			K03490	0.883094
			K07464	0.882851
			K00174	0.882689
			K06286	0.882565
			K22300	0.882386
			K04014	0.882296
			K05524	0.882245
			K01749	0.882187
			K19158	0.882068
			K03750	0.881875
			K03809	0.88162
			K06859	0.881424
			K00164	0.881286
			K00884	0.880987
			K07009	0.880893
			K09163	0.880834
			K02968	0.880825
			K07458	0.880774
			K03492	0.88069
			K10914	0.880469
			K10797	0.880459
			K03191	0.880439
			K06208	0.880274
			K02067	0.880207
			K00992	0.880148
			K07570	0.879894
			K08177	0.879711
			K03981	0.879668
			K02551	0.879097
			K07107	0.878948
			K09803	0.87891
			K23997	0.878589
			K06374	0.878466
			K04652	0.87844
			K00803	0.878399
			K06179	0.87834
			K02304	0.878154
			K03668	0.877922
			K03286	0.877813
			K02834	0.877797
			K07150	0.877701
			K06133	0.877487
			K02956	0.877439
			K12069	0.877394
			K00130	0.877309
			K03786	0.877084
			K03592	0.877043
			K03406	0.876976
			K01154	0.876895
			K02517	0.876814
			K01466	0.876751
			K02774	0.876682
			K06386	0.876601
			K02890	0.876581
			K00029	0.876537
			K03073	0.876467
			K05835	0.876463
			K00567	0.876403
			K06867	0.876303
			K01130	0.876288
			K02959	0.876257
			K07306	0.876057
			K22162	0.875963
			K01974	0.875746
			K01470	0.875539
			K01303	0.875408
			K23393	0.875357
			K12068	0.875217
			K22960	0.875148
			K15773	0.875
			K22441	0.874229
			K06960	0.874171
			K06317	0.873959
			K00980	0.873784
			K00851	0.873783
			K06336	0.873384
			K12057	0.873133
			K03060	0.873073
			K19302	0.873017
			K11530	0.872638
			K07102	0.87251
			K21140	0.872246
			K06999	0.872128
			K22905	0.87196
			K16710	0.871608
			K01092	0.871488
			K19509	0.871111
			K06333	0.870436
			K01251	0.870008
			K01271	0.869545
			K01449	0.869519
			K19090	0.869453
			K02876	0.869249
			K07341	0.869235
			K07507	0.869083
			K02492	0.868986
			K02407	0.868684
			K00175	0.867838
			K06186	0.86782
			K23253	0.867711
			K03183	0.867604
			K01163	0.867103
			K01607	0.867035
			K00936	0.866976
			K02965	0.866653
			K24180	0.866432
			K21936	0.866136
			K19341	0.866025
			K15635	0.865999
			K02796	0.865957
			K02237	0.865656
			K20276	0.865559
			K06305	0.865242
			K11751	0.865121
			K21065	0.865115
			K02952	0.865102
			K09817	0.865009
			K02961	0.865006
			K03116	0.86497
			K07027	0.86494
			K01444	0.864669
			K18843	0.864644
			K00943	0.864015
			K01246	0.863996
			K07727	0.863934
			K21279	0.863922
			K03385	0.863696
			K09126	0.863627
			K01934	0.86344
			K12064	0.863309
			K07166	0.863259
			K03820	0.863245
			K13051	0.862951
			K07485	0.86291
			K14623	0.862889
			K02421	0.862798
			K02065	0.861979
			K03925	0.861776
			K09861	0.86159
			K21556	0.861492
			K06384	0.861376
			K13626	0.861362
			K08217	0.861122
			K03769	0.861087
			K03564	0.861082
			K03671	0.86102
			K06001	0.860947
			K03892	0.860488
			K02401	0.860355
			K09022	0.859387
			K05942	0.859383
			K02904	0.859065
			K05786	0.858893
			K00549	0.858715
			K07074	0.85845
			K24131	0.858441
			K02069	0.858308
			K06284	0.858281
			K18700	0.858124
			K06206	0.858027
			K00658	0.857874
			K04095	0.857867
			K08999	0.85782
			K02919	0.857758
			K03075	0.857702
			K01845	0.857663
			K02856	0.857606
			K07053	0.85753
			K02954	0.8572
			K24217	0.857094
			K09779	0.856915
			K03335	0.856778
			K01993	0.856746
			K04654	0.856706
			K02881	0.856637
			K06113	0.856351
			K07742	0.856267
			K23518	0.856238
			K02874	0.856236
			K09125	0.856098
			K02888	0.856032
			K07448	0.855957
			K08992	0.855768
			K01661	0.855709
			K01698	0.855189
			K09692	0.855149
			K18120	0.854766
			K15372	0.854683
			K00564	0.854394
			K11051	0.854314
			K02199	0.854263
			K03273	0.854131
			K01186	0.854042
			K02795	0.853931
			K03625	0.853721
			K02946	0.853661
			K05970	0.853451
			K03589	0.853447
			K07474	0.853157
			K03832	0.853148
			K19088	0.853088
			K19200	0.85308
			K13018	0.852539
			K07313	0.852443
			K19137	0.852299
			K02002	0.85206
			K02884	0.851989
			K07638	0.851768
			K09384	0.851675
			K02851	0.851631
			K04074	0.851403
			K05919	0.851395
			K03303	0.851324
			K07794	0.851073
			K02950	0.850945
			K14761	0.850842
			K22103	0.850741
			K01834	0.850681
			K02437	0.85068
			K07304	0.850323
			K01305	0.85017
			K01232	0.8499
			K07584	0.849657
			K05985	0.849525
			K06024	0.849506
			K06177	0.849357
			K01207	0.849104
			K21600	0.848899
			K05946	0.848633
			K03772	0.848132
			K22452	0.848045
			K07574	0.847807
			K15921	0.847766
			K06861	0.847745
			K05810	0.847704
			K07706	0.847688
			K19355	0.846684
			K15270	0.846679
			K00990	0.84665
			K12940	0.846602
			K02050	0.846592
			K19081	0.846244
			K03536	0.846014
			K06373	0.845988
			K09706	0.845416
			K03282	0.845386
			K00537	0.845385
			K21672	0.845344
			K00020	0.845238
			K02970	0.845169
			K02887	0.845068
			K03210	0.844971
			K13683	0.844818
			K22757	0.844531
			K21929	0.844502
			K07099	0.844448
			K03803	0.844336
			K09013	0.844052
			K02878	0.843915
			K06987	0.843859
			K01023	0.843639
			K03811	0.843342
			K00788	0.843052
			K00675	0.842971
			K02793	0.842957
			K03530	0.842892
			K19575	0.84284
			K09807	0.84284
			K03270	0.842834
			K03980	0.84263
			K03315	0.842617
			K03574	0.842576
			K02380	0.842372
			K21993	0.842087
			K02935	0.842048
			K00942	0.841944
			K07447	0.841893
			K03770	0.841812
			K22522	0.841621
			K06391	0.84158
			K02051	0.841523
			K00528	0.841396
			K00954	0.841305
			K01719	0.840868
			K06975	0.840851
			K07636	0.840639
			K02073	0.840573
			K02242	0.840381
			K03973	0.84014
			K07082	0.83996
			K07154	0.83989
			K01424	0.839676
			K00426	0.839601
			K09774	0.839201
			K09749	0.839186
			K02518	0.838921
			K01515	0.838798
			K18577	0.838733
			K14340	0.838473
			K08998	0.838444
			K02503	0.838374
			K00209	0.837899
			K13527	0.837874
			K16264	0.837687
			K12065	0.837648
			K06142	0.837635
			K01772	0.837633
			K07133	0.83761
			K07315	0.837525
			K02867	0.83752
			K03337	0.837293
			K08357	0.837188
			K00287	0.837055
			K18195	0.83704
			K00030	0.836523
			K03475	0.836444
			K05539	0.836381
			K07076	0.836348
			K02931	0.836264
			K01745	0.835944
			K23242	0.835898
			K02990	0.835863
			K07484	0.835743
			K16789	0.835347
			K07560	0.835207
			K02838	0.83508
			K00859	0.834941
			K06921	0.834909
			K08281	0.834895
			K00348	0.834847
			K03269	0.834436
			K04771	0.834375
			K13936	0.834207
			K07271	0.834157
			K05896	0.83391
			K03216	0.833748
			K08218	0.83374
			K01579	0.833634
			K03565	0.833329
			K02788	0.833318
			K06934	0.8333
			K02001	0.832863
			K10560	0.832744
			K07273	0.832741
			K01488	0.8327
			K06175	0.832694
			K03789	0.832654
			K01759	0.832345
			K00989	0.832148
			K09748	0.831773
			K07040	0.831666
			K03664	0.831647
			K02356	0.831463
			K02895	0.831462
			K04094	0.83137
			K01200	0.831302
			K06041	0.831202
			K00395	0.831153
			K08978	0.830955
			K09251	0.830911
			K03787	0.830911
			K04744	0.830779
			K19005	0.83076
			K01491	0.830642
			K01304	0.830619
			K09680	0.830562
			K19954	0.83055
			K06993	0.830526
			K07013	0.8305
			K00759	0.830309
			K02769	0.830234
			K02948	0.829963
			K20074	0.829875
			K01286	0.829823
			K04113	0.829664
			K02077	0.829648
			K20534	0.829505
			K02871	0.829436
			K00949	0.829376
			K11184	0.829199
			K12960	0.829189
			K03312	0.829168
			K23753	0.829047
			K04047	0.82903
			K10947	0.828859
			K05823	0.828857
			K06889	0.828746
			K01220	0.82872
			K04564	0.828717
			K02784	0.828387
			K08296	0.828296
			K02217	0.828081
			K07058	0.828053
			K00878	0.828046
			K11991	0.827966
			K00603	0.827818
			K01999	0.827632
			K02122	0.82759
			K07039	0.827313
			K19082	0.82723
			K11621	0.827173
			K07258	0.827106
			K04486	0.826997
			K01273	0.826948
			K19049	0.826848
			K00425	0.826822
			K09952	0.82677
			K03753	0.826644
			K03841	0.826473
			K01493	0.826394
			K07165	0.826344
			K02397	0.826267
			K06287	0.826259
			K06950	0.826242
			K03117	0.826226
			K00384	0.826199
			K01079	0.826195
			K01069	0.826017
			K07171	0.825924
			K01297	0.825797
			K10822	0.825792
			K04762	0.825751
			K09882	0.825717
			K07042	0.825561
			K06864	0.825488
			K11755	0.825483
			K01224	0.825378
			K06890	0.82537
			K02536	0.825229
			K05516	0.825055
			K02864	0.824912
			K15342	0.824758
			K01448	0.824725
			K03570	0.824661
			K01223	0.824661
			K03550	0.82463
			K00170	0.824622
			K00941	0.824522
			K01658	0.824425
			K19055	0.824075
			K07284	0.823975
			K06606	0.823894
			K02124	0.823862
			K07460	0.823789
			K08681	0.823421
			K02994	0.8234
			K23351	0.823156
			K03969	0.823147
			K07075	0.823122
			K09936	0.823088
			K03594	0.823086
			K08316	0.823082
			K07262	0.822635
			K01480	0.822503
			K00981	0.822492
			K03491	0.822467
			K16150	0.822445
			K03442	0.822404
			K01991	0.822398
			K02548	0.822189
			K02110	0.822079
			K19170	0.821967
			K01790	0.821952
			K06901	0.82188
			K05808	0.821879
			K19119	0.821692
			K06967	0.821597
			K09710	0.821445
			K00995	0.821164
			K00974	0.820969
			K17758	0.820965
			K07114	0.820965
			K00796	0.820894
			K07010	0.820767
			K03470	0.820722
			K02906	0.820611
			K06895	0.820554
			K03154	0.820523
			K23886	0.820511
			K09761	0.820483
			K13570	0.820451
			K19118	0.820269
			K04078	0.820268
			K17465	0.81983
			K00560	0.819424
			K04758	0.819241
			K04488	0.819141
			K01713	0.818906
			K01709	0.818759
			K15051	0.818739
			K02396	0.818587
			K22933	0.818581
			K00748	0.818522
			K02926	0.818472
			K01775	0.818245
			K00969	0.818235
			K00895	0.818186
			K00077	0.818158
			K21908	0.817971
			K11068	0.817881
			K03100	0.817712
			K00677	0.817551
			K01129	0.817538
			K05595	0.817535
			K09765	0.817422
			K01897	0.817324
			K06383	0.817246
			K01673	0.817222
			K00799	0.816993
			K00912	0.8169
			K00547	0.816691
			K00946	0.816612
			K07001	0.81658
			K03590	0.816545
			K13643	0.81634
			K08223	0.81634
			K00661	0.81628
			K06997	0.816247
			K18909	0.816201
			K07722	0.816048
			K06419	0.815758
			K01783	0.815726
			K09883	0.815627
			K06973	0.815618
			K03709	0.815596
			K01447	0.815525
			K00241	0.815417
			K20968	0.815112
			K01337	0.815063
			K05592	0.81493
			K02346	0.814902
			K03092	0.814682
			K21023	0.814661
			K16927	0.81457
			K00674	0.814479
			K03616	0.814351
			K14742	0.81433
			K03817	0.814267
			K09787	0.813962
			K16694	0.813789
			K00997	0.813775
			K01621	0.813502
			K06392	0.813383
			K01101	0.813321
			K16788	0.813314
			K02238	0.813297
			K00783	0.813187
			K02474	0.813144
			K04516	0.813124
			K03558	0.813082
			K00762	0.813063
			K07105	0.813052
			K06941	0.813052
			K20866	0.812859
			K10907	0.81282
			K06283	0.812818
			K08600	0.812782
			K02892	0.812672
			K22230	0.812638
			K07012	0.812327
			K04759	0.812168
			K00957	0.812165
			K00385	0.812162
			K07263	0.81212
			K02598	0.812093
			K02860	0.812084
			K00563	0.811897
			K03437	0.811884
			K09809	0.811836
			K00600	0.811494
			K04761	0.811478
			K07459	0.811464
			K22391	0.811264
			K01205	0.811214
			K02160	0.811172
			K06518	0.81111
			K07571	0.811019
			K01056	0.811017
			K01997	0.810817
			K04075	0.810727
			K15922	0.810714
			K03177	0.810713
			K01091	0.810586
			K00382	0.810557
			K00790	0.810452
			K02982	0.810288
			K00760	0.810254
			K06404	0.810198
			K03601	0.810168
			K03585	0.810151
			K03608	0.810028
			K21900	0.809686
			K01695	0.809589
			K07340	0.809573
			K03488	0.809526
			K18139	0.809459
			K01736	0.809298
			K00791	0.809235
			K03978	0.809234
			K01141	0.808976
			K05820	0.80893
			K10543	0.808839
			K01998	0.808836
			K07000	0.808711
			K02528	0.808689
			K01770	0.808619
			K09747	0.808585
			K07791	0.808569
			K04096	0.808065
			K03771	0.808001
			K03500	0.807932
			K00554	0.807641
			K01737	0.807587
			K07056	0.807553
			K14540	0.807427
			K03527	0.80732
			K04069	0.807231
			K02116	0.807029
			K02400	0.806921
			K06173	0.806799
			K00891	0.806774
			K01996	0.806675
			K06334	0.806429
			K07091	0.806274
			K03152	0.806254
			K07160	0.806176
			K00831	0.806152
			K01496	0.805915
			K15460	0.805898
			K00856	0.8058
			K06167	0.80579
			K00806	0.805618
			K21903	0.805588
			K03710	0.80549
			K05964	0.805473
			K03744	0.80543
			K03816	0.805262
			K01142	0.805225
			K19271	0.80513
			K00640	0.80512
			K01000	0.805069
			K01173	0.805025
			K07979	0.805001
			K01462	0.804849
			K05837	0.804694
			K02108	0.804669
			K03630	0.804652
			K07443	0.804572
			K02996	0.804374
			K02109	0.80435
			K01627	0.804301
			K21064	0.804277
			K00604	0.804185
			K09121	0.80407
			K00945	0.804059
			K07404	0.803968
			K08138	0.803927
			K07023	0.803901
			K03523	0.803865
			K06183	0.803756
			K03624	0.803748
			K03593	0.803731
			K00782	0.803661
			K03924	0.803624
			K01696	0.80359
			K07768	0.803388
			K11175	0.803368
			K00939	0.803271
			K03584	0.803247
			K00610	0.803247
			K00852	0.803123
			K01778	0.802941
			K03101	0.802914
			K02502	0.802872
			K00858	0.80284
			K01486	0.802828
			K14188	0.80278
			K01520	0.802616
			K01992	0.802394
			K03466	0.80237
			K11748	0.802331
			K22132	0.802225
			K22024	0.802
			K02478	0.801972
			K03524	0.801919
			K11749	0.801882
			K03839	0.801843
			K03111	0.80184
			K09009	0.801776
			K07177	0.801727
			K06199	0.801672
			K17195	0.801668
			K06178	0.801215
			K07139	0.801192
			K09457	0.801062
			K01277	0.80091
			K18691	0.800893
			K00016	0.800827
			K00024	0.800823
			K03547	0.800792
			K03801	0.800754
			K07473	0.800752
			K01693	0.800739
			K03716	0.800688
			K08260	0.80062
			K06395	0.800589
			K03307	0.800538
			K03600	0.800526
			K03578	0.800461
			K02654	0.800395
			K08965	0.800262
			K00330	0.80024
			K02933	0.800174
			K03588	0.800154
			K07090	0.799995
			K23779	0.799902
			K05540	0.799872
			K03976	0.799776
			K01002	0.799548
			K00868	0.799311
			K08744	0.799271
			K07566	0.799215
			K11753	0.799146
			K01892	0.798706
			K22405	0.798704
			K01676	0.798611
			K01082	0.798533
			K00145	0.798363
			K14058	0.798189
			K06221	0.798105
			K01755	0.798024
			K02357	0.797968
			K03790	0.797832
			K02783	0.797832
			K06881	0.797741
			K03784	0.79767
			K03088	0.797305
			K06949	0.797203
			K03665	0.79717
			K08602	0.797113
			K01733	0.797018
			K02047	0.797004
			K19824	0.796783
			K02601	0.796753
			K07733	0.796724
			K18475	0.79654
			K18122	0.796401
			K06396	0.796375
			K01903	0.796246
			K20265	0.796162
			K03830	0.795861
			K02029	0.79583
			K00652	0.795769
			K23163	0.795731
			K07442	0.795558
			K00254	0.795547
			K06385	0.795496
			K03975	0.795338
			K07052	0.795334
			K15534	0.795299
			K06295	0.795297
			K19505	0.79525
			K06909	0.795066
			K03556	0.79505
			K00761	0.794992
			K07738	0.794871
			K07335	0.794829
			K10773	0.794811
			K22719	0.794783
			K07462	0.794592
			K18954	0.794398
			K03743	0.794379
			K11381	0.794255
			K09992	0.79415
			K03521	0.79415
			K00147	0.794077
			K07405	0.794052
			K21029	0.793853
			K09014	0.793717
			K11145	0.793707
			K07019	0.793592
			K21572	0.793515
			K02472	0.79331
			K02886	0.793142
			K01902	0.793101
			K04068	0.792927
			K02775	0.792891
			K09777	0.79275
			K07095	0.792733
			K01889	0.792634
			K17675	0.792474
			K02113	0.7924
			K00991	0.792256
			K23536	0.792189
			K02173	0.792134
			K04518	0.792097
			K16326	0.791922
			K07798	0.791892
			K02121	0.791661
			K02939	0.791644
			K02435	0.791587
			K01243	0.791537
			K19075	0.791512
			K09117	0.791367
			K12952	0.791269
			K03320	0.791227
			K03402	0.790873
			K06407	0.790792
			K12410	0.790786
			K01918	0.790738
			K02493	0.790735
			K06438	0.790501
			K05776	0.790499
			K02028	0.790494
			K07078	0.790445
			K16786	0.790361
			K00566	0.790243
			K03687	0.790065
			K06180	0.789715
			K03386	0.789511
			K08974	0.789031
			K02426	0.788993
			K03734	0.788963
			K03571	0.788959
			K02988	0.788879
			K08369	0.788764
			K02020	0.788755
			K16785	0.788726
			K07482	0.78868
			K01425	0.788539
			K01548	0.788367
			K01552	0.788307
			K00925	0.788146
			K01265	0.788136
			K12574	0.788122
			K00240	0.787913
			K02781	0.787896
			K09762	0.787895
			K08303	0.787829
			K03648	0.787798
			K00800	0.787777
			K12942	0.787742
			K07816	0.787724
			K01609	0.78763
			K02967	0.787626
			K06411	0.787515
			K07862	0.787309
			K01958	0.787308
			K00075	0.787149
			K03646	0.787053
			K03299	0.786823
			K03595	0.78678
			K02014	0.786706
			K01956	0.786643
			K13283	0.786639
			K03655	0.78648
			K07793	0.786445
			K07461	0.786432
			K01299	0.786195
			K01808	0.786181
			K03501	0.786114
			K18908	0.786061
			K03531	0.786012
			K03760	0.786008
			K02068	0.785901
			K09815	0.785847
			K01929	0.785837
			K00588	0.785753
			K02003	0.785672
			K00059	0.785653
			K01176	0.78558
			K02986	0.785375
			K14445	0.785316
			K01588	0.785216
			K07301	0.785212
			K06962	0.785204
			K02823	0.785197
			K07098	0.785148
			K06187	0.785143
			K09772	0.785126
			K07497	0.785103
			K01814	0.785002
			K05799	0.784846
			K13993	0.784811
			K19701	0.784801
			K07138	0.784741
			K18349	0.784726
			K16328	0.784663
			K20814	0.784658
			K01613	0.784628
			K03110	0.784586
			K17836	0.784585
			K02501	0.78452
			K02563	0.784497
			K08591	0.784495
			K01838	0.784472
			K07238	0.784404
			K11720	0.784399
			K03742	0.784329
			K00099	0.784303
			K07444	0.784285
			K03718	0.784219
			K03186	0.784171
			K21755	0.784101
			K09903	0.784026
			K00666	0.784006
			K03281	0.783932
			K07173	0.783895
			K03151	0.783674
			K01270	0.783666
			K23535	0.783518
			K06168	0.783418
			K07322	0.783418
			K21394	0.783303
			K02520	0.783189
			K00104	0.783106
			K12056	0.783106
			K02119	0.783085
			K00140	0.782952
			K03118	0.782916
			K00765	0.78282
			K06958	0.782553
			K01476	0.782492
			K00919	0.782366
			K06898	0.782325
			K02600	0.782216
			K00950	0.781981
			K01489	0.7819
			K14441	0.781768
			K01159	0.781609
			K00611	0.781589
			K02078	0.781548
			K01923	0.781362
			K03977	0.781249
			K01662	0.781228
			K14059	0.781177
			K01144	0.781128
			K06217	0.781006
			K03800	0.78083
			K01005	0.780781
			K03641	0.780614
			K01990	0.78056
			K19304	0.780533
			K00930	0.780522
			K02863	0.780406
			K02046	0.780401
			K03218	0.780351
			K03699	0.780249
			K13043	0.780167
			K03733	0.78013
			K03296	0.780128
			K00764	0.78007
			K03217	0.780004
			K06387	0.779967
			K08325	0.779896
			K07148	0.779717
			K10763	0.779676
			K16211	0.779635
			K06012	0.779552
			K01624	0.779456
			K07029	0.779325
			K03660	0.779309
			K18707	0.779099
			K00525	0.779081
			K16568	0.779006
			K02169	0.778937
			K21395	0.778923
			K02879	0.778904
			K07015	0.778898
			K03091	0.778814
			K03685	0.778738
			K01653	0.778731
			K06399	0.778438
			K02114	0.778433
			K10559	0.778393
			K00286	0.778324
			K06023	0.778322
			K06393	0.778276
			K14060	0.778237
			K10532	0.778174
			K04066	0.778041
			K01928	0.777985
			K09768	0.77789
			K02454	0.777658
			K18353	0.777613
			K01628	0.777595
			K02588	0.777572
			K06390	0.777523
			K01809	0.777518
			K06442	0.777463
			K06405	0.777274
			K19294	0.777114
			K01524	0.777107
			K04656	0.777082
			K00609	0.776894
			K03698	0.776792
			K03561	0.776778
			K21471	0.776712
			K03284	0.776699
			K04083	0.776694
			K00335	0.77665
			K07397	0.776549
			K02039	0.77646
			K06153	0.776363
			K03439	0.776343
			K01710	0.776162
			K03340	0.77616
			K00249	0.776127
			K07106	0.776074
			K01921	0.776036
			K01580	0.776001
			K03575	0.775863
			K07085	0.775778
			K02852	0.775748
			K01512	0.775575
			K06346	0.775532
			K00767	0.775401
			K17723	0.775372
			K03086	0.77535
			K13292	0.775309
			K02372	0.775217
			K07387	0.775151
			K02037	0.77509
			K09974	0.775058
			K03930	0.775009
			K06351	0.774945
			K03394	0.774897
			K00655	0.774866
			K07277	0.774749
			K01926	0.7745
			K01151	0.774489
			K07149	0.774378
			K01358	0.774339
			K03113	0.774287
			K23010	0.774264
			K10561	0.774196
			K00027	0.774193
			K03553	0.774121
			K12132	0.774103
			K03424	0.774008
			K03610	0.773922
			K00794	0.773804
			K15024	0.773637
			K04749	0.773621
			K18581	0.7736
			K22278	0.773577
			K00324	0.773434
			K03321	0.773328
			K02107	0.773316
			K01995	0.773282
			K00074	0.773255
			K18189	0.773196
			K01338	0.773139
			K00703	0.772925
			K01485	0.772908
			K09789	0.772826
			K00757	0.772801
			K03526	0.772499
			K01912	0.772489
			K00931	0.772414
			K02120	0.772379
			K18555	0.772363
			K14205	0.772199
			K00111	0.772179
			K00096	0.77214
			K04487	0.772014
			K00956	0.771987
			K02434	0.771955
			K09157	0.771808
			K03551	0.771792
			K16698	0.771775
			K05515	0.771662
			K03525	0.771626
			K07137	0.771604
			K02495	0.771578
			K01439	0.771529
			K10546	0.771408
			K00620	0.771315
			K01963	0.77128
			K02897	0.771244
			K01876	0.771243
			K07735	0.771158
			K01803	0.771124
			K00873	0.770974
			K01961	0.770966
			K00246	0.770933
			K00812	0.770828
			K00766	0.770684
			K23675	0.770638
			K03596	0.77061
			K11065	0.770558
			K04085	0.770511
			K11754	0.770488
			K02992	0.770343
			K09812	0.770016
			K04757	0.769954
			K04769	0.769797
			K02757	0.769774
			K00244	0.769664
			K00394	0.769411
			K03614	0.769393
			K23352	0.769305
			K05601	0.769286
			K03644	0.769189
			K03438	0.768962
			K11071	0.768926
			K18346	0.768885
			K01883	0.768846
			K02800	0.768817
			K01533	0.768779
			K11717	0.768699
			K15771	0.768589
			K00331	0.768566
			K08300	0.768539
			K01620	0.768505
			K00728	0.768501
			K18197	0.768294
			K02071	0.768084
			K11392	0.767965
			K01625	0.767878
			K02045	0.767589
			K04655	0.767352
			K03308	0.767337
			K19424	0.767336
			K19126	0.767246
			K12950	0.767231
			K02030	0.76716
			K17992	0.767128
			K09922	0.767047
			K00325	0.766986
			K06412	0.766974
			K00865	0.766841
			K01735	0.766834
			K21462	0.766782
			K02824	0.766676
			K10026	0.766666
			K03429	0.766501
			K07441	0.766262
			K01738	0.766231
			K11085	0.766159
			K03040	0.766052
			K01817	0.76598
			K03686	0.765969
			K07699	0.765878
			K06872	0.765846
			K07030	0.765757
			K02428	0.765726
			K03546	0.765678
			K03076	0.765665
			K01241	0.765625
			K00645	0.765495
			K01726	0.765235
			K06920	0.765098
			K01258	0.76506
			K03609	0.765002
			K02527	0.765002
			K01619	0.764997
			K01009	0.764975
			K06969	0.764974
			K03827	0.764914
			K01495	0.764901
			K06381	0.764826
			K06382	0.764814
			K07495	0.764754
			K01586	0.764522
			K00872	0.764508
			K00602	0.764431
			K01776	0.764333
			K17828	0.76429
			K01925	0.764149
			K00349	0.763977
			K07221	0.763888
			K03522	0.763708
			K06158	0.763699
			K07391	0.763658
			K08307	0.763647
			K02340	0.763425
			K02687	0.76333
			K00179	0.763185
			K19225	0.763131
			K01866	0.763079
			K01886	0.763023
			K12058	0.762756
			K05832	0.762735
			K01409	0.762663
			K02483	0.762645
			K07240	0.762591
			K03559	0.762382
			K01012	0.762353
			K07025	0.762297
			K07568	0.762182
			K02836	0.762179
			K00833	0.762042
			K03568	0.761987
			K01972	0.761926
			K22477	0.761718
			K09816	0.761646
			K17103	0.761283
			K09775	0.761095
			K02379	0.761054
			K03338	0.761046
			K03517	0.761044
			K01810	0.761017
			K00651	0.760674
			K03831	0.760651
			K03613	0.760639
			K03106	0.760597
			K01657	0.760555
			K02558	0.7605
			K02115	0.760381
			K00789	0.760353
			K02342	0.760243
			K00864	0.76009
			K00773	0.760016
			K00134	0.759784
			K22900	0.759544
			K10974	0.759471
			K07230	0.759216
			K01890	0.759158
			K00013	0.759137
			K01867	0.759031
			K01591	0.758861
			K02671	0.758737
			K00682	0.758478
			K00626	0.758366
			K02086	0.758353
			K00973	0.758279
			K18672	0.757874
			K09994	0.757674
			K01104	0.757587
			K01534	0.757528
			K00845	0.757417
			K02341	0.757373
			K03705	0.757369
			K06925	0.75721
			K05833	0.757205
			K00133	0.75711
			K03476	0.757099
			K12072	0.756861
			K01924	0.756735
			K03555	0.756735
			K01547	0.756709
			K01933	0.756241
			K05873	0.756117
			K01126	0.756108
			K03324	0.755997
			K24041	0.755963
			K03617	0.755954
			K02431	0.755672
			K11069	0.755518
			K00763	0.755441
			K03455	0.755412
			K12999	0.755343
			K03612	0.755224
			K03469	0.755136
			K03629	0.755108
			K06919	0.755103
			K02036	0.75504
			K16566	0.755004
			K01712	0.754856
			K02782	0.754704
			K00057	0.75396
			K11176	0.753959
			K01754	0.753945
			K02338	0.753919
			K17472	0.753855
			K01989	0.753835
			K00334	0.753809
			K00612	0.753736
			K01939	0.753655
			K02669	0.753466
			K00887	0.753101
			K01771	0.753072
			K02040	0.752825
			K07321	0.752546
			K03587	0.752505
			K19956	0.7525
			K17752	0.752397
			K03474	0.752327
			K08679	0.752326
			K03215	0.75231
			K01267	0.752271
			K00756	0.752195
			K07456	0.752015
			K06207	0.751942
			K16925	0.751878
			K01465	0.751697
			K00927	0.751603
			K06209	0.75144
			K01756	0.751374
			K06350	0.75128
			K21573	0.751209
			K02018	0.751048
			K06117	0.750879
			K09691	0.750854
			K04517	0.75079
			K16692	0.750749
			K01714	0.750732
			K00052	0.750592
			K03631	0.750526
			K00826	0.750416
			K02335	0.750293
			K06398	0.750222
			K07124	0.749937
			K16066	0.749935
			K16898	0.749831
			K06406	0.749641
			K01193	0.749224
			K09690	0.74903
			K07213	0.749011
			K06403	0.748872
			K01791	0.748831
			K14155	0.748826
			K01872	0.748783
			K00606	0.748677
			K00558	0.748644
			K03650	0.748604
			K03768	0.7486
			K19124	0.748539
			K02532	0.748504
			K01887	0.748448
			K02171	0.748363
			K04763	0.748144
			K02004	0.747823
			K06605	0.747799
			K17218	0.747745
			K01208	0.747735
			K01008	0.747595
			K01914	0.747454
			K09825	0.74711
			K01689	0.746998
			K02035	0.746982
			K08309	0.746882
			K01915	0.746803
			K07478	0.746778
			K00100	0.746755
			K01139	0.7467
			K01885	0.7466
			K19157	0.746587
			K01295	0.74647
			K01626	0.746331
			K03688	0.746046
			K22844	0.74603
			K19125	0.745829
			K06942	0.745648
			K02016	0.745468
			K02038	0.745385
			K01788	0.745362
			K06201	0.745049
			K02945	0.744603
			K03294	0.744537
			K06397	0.744488
			K06394	0.744464
			K19267	0.744445
			K00625	0.744396
			K15023	0.744305
			K03581	0.744284
			K03545	0.744137
			K02429	0.744099
			K02835	0.74396
			K03979	0.743947
			K15772	0.743757
			K18138	0.743747
			K03703	0.74339
			K00067	0.743343
			K01734	0.743132
			K01784	0.742985
			K02395	0.742798
			K01426	0.742744
			K03711	0.742595
			K02123	0.742535
			K01665	0.742534
			K03700	0.74201
			K12529	0.741933
			K22927	0.741818
			K15738	0.741806
			K06409	0.741673
			K02112	0.74157
			K00278	0.741439
			K08169	0.741383
			K03797	0.741312
			K06213	0.741232
			K07502	0.741039
			K15255	0.741009
			K00215	0.740941
			K00819	0.740558
			K09888	0.740547
			K09118	0.740542
			K01881	0.740528
			K00266	0.740404
			K01839	0.740196
			K15461	0.740122
			K00876	0.740084
[truncated: 747 more rows]
